# Supplementary material for: Heatwaves and Hospital Admissions for Mental Disorders in Northern Vietnam
Source: PLoS One. 2016 May 19;11(5):e0155609. doi: 10.1371/journal.pone.0155609 (PMC4873187; doi:10.1371/journal.pone.0155609)
Supplement: S1 Table — (XLS) [file pone.0155609.s002.xls]

## Sheet: Sheet1
Date	Year	Month	Day	Case	F0-9	F10-19	F20-29	F30-39	F40-48	F50-59	F70-79	Male	Female	Urban	Rural	Age0-17	Age18-40	Age41-60	Age61max	Inpatients	Outpatients	dayofweek	Meantemp	Maxtemp	Mintemp	Meanhumidity	Maxhumidity	Minhumidity
2008-01-01	2008	1	1	1	0	0	1	0	0	0	0	0	1	1	0	0	0	1	0	1	0	2	15.5	20	13.1	46	60	34
2008-01-02	2008	1	2	20	3	2	12	0	0	3	0	15	5	13	7	0	12	6	2	15	5	3	14.1	19.3	11	47	59	31
2008-01-03	2008	1	3	31	0	2	23	0	0	1	5	29	2	27	4	0	20	10	1	25	6	4	14.5	20.2	10.7	59	80	37
2008-01-04	2008	1	4	18	1	0	14	2	0	1	0	13	5	12	6	0	11	7	0	13	5	5	15.9	22.2	11.2	67	90	42
2008-01-05	2008	1	5	0	0	0	0	0	0	0	0	0	0	0	0	0	0	0	0	0	0	6	16.5	19.5	14.4	80	94	58
2008-01-06	2008	1	6	0	0	0	0	0	0	0	0	0	0	0	0	0	0	0	0	0	0	0	18.2	23.8	14.5	79	96	57
2008-01-07	2008	1	7	23	1	5	12	1	0	4	0	14	9	13	8	0	14	8	1	15	8	1	18.9	21.3	17.2	84	96	72
2008-01-08	2008	1	8	10	0	2	6	0	0	1	1	7	3	5	5	1	4	5	0	8	2	2	19.8	23.2	17.4	86	96	66
2008-01-09	2008	1	9	16	1	2	12	0	0	0	1	11	5	6	10	1	9	6	0	12	4	3	21.5	25.7	19.2	79	94	60
2008-01-10	2008	1	10	19	1	5	5	0	0	1	7	16	3	8	11	2	16	0	1	18	1	4	21.7	26.9	19.5	85	96	64
2008-01-11	2008	1	11	19	0	6	13	0	0	0	0	16	3	11	8	0	7	12	0	18	1	5	23.5	29.7	20.4	84	92	51
2008-01-12	2008	1	12	4	0	2	2	0	0	0	0	4	0	0	4	0	2	2	0	4	0	6	23	29.1	20.5	82	94	51
2008-01-13	2008	1	13	0	0	0	0	0	0	0	0	0	0	0	0	0	0	0	0	0	0	0	22.7	26.3	21	82	93	68
2008-01-14	2008	1	14	13	2	0	9	1	0	1	0	10	3	10	3	1	4	8	0	12	1	1	14.6	21	12.6	74	85	68
2008-01-15	2008	1	15	11	0	2	6	0	0	2	1	7	4	8	3	0	2	7	2	8	3	2	11.4	13.7	10.4	88	97	75
2008-01-16	2008	1	16	6	0	2	4	0	0	0	0	5	1	6	0	0	2	4	0	6	0	3	13	15.9	11.4	71	76	56
2008-01-17	2008	1	17	23	0	4	9	1	0	3	6	17	6	12	11	3	10	8	2	18	5	4	14.5	15.9	13.4	57	66	55
2008-01-18	2008	1	18	9	2	0	6	0	0	0	1	7	2	7	2	0	4	5	0	8	1	5	15	17.2	13.4	73	92	60
2008-01-19	2008	1	19	0	0	0	0	0	0	0	0	0	0	0	0	0	0	0	0	0	0	6	14.5	16.1	13.2	93	99	92
2008-01-20	2008	1	20	1	0	0	1	0	0	0	0	1	0	0	1	0	1	0	0	1	0	0	16.5	18.8	14.6	94	99	85
2008-01-21	2008	1	21	9	1	2	4	0	0	2	0	6	3	4	5	0	6	3	0	6	3	1	14.6	18.3	11.7	98	98	93
2008-01-22	2008	1	22	18	0	0	11	1	0	3	3	12	6	7	11	2	8	4	4	15	3	2	11.3	12.3	10.7	91	98	82
2008-01-23	2008	1	23	10	0	2	5	0	0	2	1	8	2	5	5	0	3	6	1	6	4	3	12.5	15.8	9.9	82	96	66
2008-01-24	2008	1	24	25	0	0	16	0	1	2	6	19	6	10	15	0	17	7	1	21	4	4	12.8	15.4	11.1	73	95	64
2008-01-25	2008	1	25	8	1	0	4	1	0	1	1	3	5	5	3	0	3	5	0	4	4	5	11.3	13.7	10.1	95	96	86
2008-01-26	2008	1	26	0	0	0	0	0	0	0	0	0	0	0	0	0	0	0	0	0	0	6	12.6	15.1	11.1	88	97	77
2008-01-27	2008	1	27	0	0	0	0	0	0	0	0	0	0	0	0	0	0	0	0	0	0	0	11.6	13.7	10.3	80	95	69
2008-01-28	2008	1	28	15	0	0	10	2	0	3	0	10	5	11	4	0	7	6	2	11	4	1	9.7	11.4	8.7	96	99	93
2008-01-29	2008	1	29	11	1	3	7	0	0	0	0	10	1	7	4	0	5	6	0	8	3	2	10.8	12.7	9.2	87	96	72
2008-01-30	2008	1	30	5	1	0	3	0	0	1	0	1	4	5	0	0	1	2	2	2	3	3	10	11.7	9.4	93	95	80
2008-01-31	2008	1	31	8	0	0	8	0	0	0	0	6	2	4	4	0	1	7	0	8	0	4	8.9	10.4	7.9	87	95	74
2008-02-01	2008	2	1	25	1	2	18	0	1	3	0	15	10	12	13	0	11	13	1	8	17	5	7.4	8	6.8	87	97	85
2008-02-02	2008	2	2	2	0	0	2	0	0	0	0	2	0	2	0	0	0	2	0	2	0	6	9.5	13.2	6.7	81	98	62
2008-02-03	2008	2	3	0	0	0	0	0	0	0	0	0	0	0	0	0	0	0	0	0	0	0	11.8	13.9	10.4	71	88	58
2008-02-04	2008	2	4	15	3	0	10	0	0	2	0	12	3	10	5	1	9	5	0	5	10	1	12.4	14.8	10.6	66	77	59
2008-02-05	2008	2	5	8	1	0	5	0	0	2	0	4	4	5	3	0	5	3	0	2	6	2	12.8	14.8	11	80	97	65
2008-02-06	2008	2	6	1	0	0	1	0	0	0	0	0	1	1	0	0	0	1	0	1	0	3	13.1	14.7	12.1	69	87	60
2008-02-07	2008	2	7	2	0	0	2	0	0	0	0	2	0	2	0	0	2	0	0	2	0	4	12.8	14.1	12	70	84	57
2008-02-08	2008	2	8	1	0	0	1	0	0	0	0	0	1	1	0	0	1	0	0	1	0	5	13.1	15	11.9	68	79	48
2008-02-09	2008	2	9	4	0	2	0	0	2	0	0	4	0	2	2	0	4	0	0	4	0	6	13	15.5	11.3	50	70	38
2008-02-10	2008	2	10	1	0	0	1	0	0	0	0	1	0	1	0	0	0	1	0	1	0	0	12.1	13.5	11.3	57	71	49
2008-02-11	2008	2	11	4	0	0	4	0	0	0	0	4	0	2	2	0	4	0	0	4	0	1	11.3	11.9	11	70	73	64
2008-02-12	2008	2	12	15	0	2	13	0	0	0	0	11	4	6	9	0	9	6	0	15	0	2	12.3	14.8	10.9	61	77	45
2008-02-13	2008	2	13	10	0	1	8	0	0	1	0	7	3	5	4	2	7	1	0	7	3	3	12.2	14.1	11	47	54	40
2008-02-14	2008	2	14	17	1	1	13	0	1	0	1	12	5	13	4	0	6	10	1	16	1	4	12.2	14.9	10	57	60	47
2008-02-15	2008	2	15	10	0	2	5	0	0	3	0	7	3	7	3	0	5	3	2	7	3	5	13.7	16.6	11.7	56	74	40
2008-02-16	2008	2	16	6	2	2	2	0	0	0	0	6	0	2	4	0	5	1	0	6	0	6	14.4	16.3	13.3	61	94	51
2008-02-17	2008	2	17	5	0	1	4	0	0	0	0	4	1	5	0	0	3	2	0	5	0	0	11.7	14.2	11.2	92	97	85
2008-02-18	2008	2	18	18	0	0	16	0	0	1	1	15	3	10	8	0	6	10	2	17	1	1	12.2	13.2	11.2	90	97	80
2008-02-19	2008	2	19	13	0	0	8	0	0	4	1	5	8	6	7	0	5	6	2	6	7	2	12.5	13.3	11.5	90	95	82
2008-02-20	2008	2	20	4	0	0	2	0	0	2	0	2	2	4	0	0	2	2	0	3	1	3	14.3	16.8	12.8	84	96	63
2008-02-21	2008	2	21	10	1	0	7	1	0	1	0	5	5	5	5	1	6	1	2	8	2	4	16.6	23	11.6	78	98	51
2008-02-22	2008	2	22	16	3	0	8	0	0	5	0	9	7	11	5	0	7	5	4	10	6	5	18.1	24.9	13	76	98	47
2008-02-23	2008	2	23	7	0	2	5	0	0	0	0	7	0	3	4	0	3	4	0	7	0	6	20.4	26.2	15.5	74	97	49
2008-02-24	2008	2	24	4	2	0	2	0	0	0	0	4	0	0	4	0	2	2	0	4	0	0	19.5	22.7	18.2	87	97	81
2008-02-25	2008	2	25	10	0	0	6	2	0	2	0	5	5	4	6	0	3	5	2	6	4	1	18.9	20.2	17.9	93	98	90
2008-02-26	2008	2	26	14	0	5	8	1	0	0	0	12	2	9	5	0	4	9	1	13	1	2	17.3	19.6	15.6	86	98	56
2008-02-27	2008	2	27	7	0	1	6	0	0	0	0	6	1	0	7	0	6	1	0	6	1	3	15	17.5	13.6	54	57	43
2008-02-28	2008	2	28	19	0	5	6	0	0	3	5	18	1	5	14	0	9	10	0	15	4	4	14.9	16.2	14	61	67	47
2008-02-29	2008	2	29	9	0	0	5	0	1	3	0	5	4	5	3	1	4	3	1	5	4	5	15	20	11.8	72	95	46
2008-03-01	2008	3	1	0	0	0	0	0	0	0	0	0	0	0	0	0	0	0	0	0	0	6	16.6	23.2	11.8	69	96	37
2008-03-02	2008	3	2	0	0	0	0	0	0	0	0	0	0	0	0	0	0	0	0	0	0	0	17.9	25.2	12.6	66	93	32
2008-03-03	2008	3	3	19	3	0	13	0	0	3	0	15	4	13	6	0	13	3	3	13	6	1	19.8	26.2	14.3	64	85	37
2008-03-04	2008	3	4	16	0	0	9	0	0	3	4	15	1	14	2	0	12	4	0	13	3	2	20.1	26.1	14.9	60	90	33
2008-03-05	2008	3	5	21	0	5	15	0	0	1	0	15	6	13	8	0	15	6	0	16	5	3	19.3	23.6	15.9	73	91	61
2008-03-06	2008	3	6	11	2	0	4	0	0	3	2	6	5	7	4	1	1	9	0	8	3	4	19.7	23.8	17.6	84	93	64
2008-03-07	2008	3	7	16	2	2	10	1	0	1	0	14	2	9	7	0	13	3	0	13	3	5	20.1	23	18.6	83	92	68
2008-03-08	2008	3	8	6	0	0	6	0	0	0	0	6	0	2	4	0	6	0	0	6	0	6	20.9	25.2	17.5	81	93	62
2008-03-09	2008	3	9	8	2	0	6	0	0	0	0	8	0	6	2	0	8	0	0	8	0	0	20	22.2	19	82	90	72
2008-03-10	2008	3	10	16	3	2	6	0	1	1	3	14	2	11	5	2	5	9	0	12	4	1	19.9	22.1	18.7	86	90	78
2008-03-11	2008	3	11	24	0	8	12	0	0	1	3	23	1	14	10	0	11	13	0	21	3	2	21.5	25.3	18.9	82	93	66
2008-03-12	2008	3	12	19	0	5	9	0	0	5	0	16	3	14	5	1	13	5	0	13	6	3	20.9	26.1	18.4	85	95	63
2008-03-13	2008	3	13	15	0	4	3	0	1	3	4	10	5	9	6	0	6	6	3	9	6	4	20	21.9	18.9	94	96	89
2008-03-14	2008	3	14	12	0	1	10	0	0	1	0	11	1	7	5	1	6	5	0	10	2	5	20.6	22.4	19.9	95	96	84
2008-03-15	2008	3	15	2	0	1	1	0	0	0	0	1	1	2	0	0	0	1	1	2	0	6	21.3	24.7	19.1	89	96	73
2008-03-16	2008	3	16	2	1	0	1	0	0	0	0	1	1	2	0	0	1	1	0	2	0	0	22	24.3	21	94	96	84
2008-03-17	2008	3	17	12	2	6	2	1	0	1	0	7	5	4	8	0	6	5	1	11	1	1	23.1	27.7	21.3	90	96	71
2008-03-18	2008	3	18	12	0	0	8	0	0	2	2	6	6	8	4	0	9	3	0	9	3	2	23.3	26.2	22	92	96	81
2008-03-19	2008	3	19	13	0	0	10	0	0	1	2	10	3	10	3	0	9	3	1	8	5	3	22.6	24.4	21.4	89	95	76
2008-03-20	2008	3	20	14	0	0	8	0	0	2	4	11	3	12	2	0	9	3	2	12	2	4	23.4	28.2	21	87	96	70
2008-03-21	2008	3	21	14	0	4	7	0	0	3	0	10	4	8	6	0	7	6	1	11	3	5	24.7	26.8	23.3	88	96	81
2008-03-22	2008	3	22	3	0	0	3	0	0	0	0	2	1	1	2	0	3	0	0	3	0	6	22.6	24.8	22.1	94	96	67
2008-03-23	2008	3	23	6	0	2	4	0	0	0	0	4	2	4	2	0	5	1	0	6	0	0	22.2	26.8	19.1	66	83	42
2008-03-24	2008	3	24	7	1	0	6	0	0	0	0	6	1	2	5	0	5	2	0	7	0	1	22.1	26.2	18.8	67	82	52
2008-03-25	2008	3	25	17	0	2	12	0	0	1	2	11	6	8	9	0	9	7	1	15	2	2	22	24.7	20	70	77	64
2008-03-26	2008	3	26	12	0	0	9	0	0	1	2	7	5	8	4	0	6	5	1	8	4	3	22.2	25.6	20.5	73	91	55
2008-03-27	2008	3	27	8	1	0	4	0	0	0	3	8	0	4	4	0	3	5	0	5	3	4	20.5	23.5	18.7	86	95	77
2008-03-28	2008	3	28	16	0	0	12	0	1	2	1	11	5	12	4	0	8	7	1	12	4	5	22.1	26	19.4	88	96	70
2008-03-29	2008	3	29	8	0	6	2	0	0	0	0	7	1	3	5	0	0	8	0	8	0	6	25	29.5	22.3	85	95	68
2008-03-30	2008	3	30	0	0	0	0	0	0	0	0	0	0	0	0	0	0	0	0	0	0	0	25.2	29	23.8	88	96	74
2008-03-31	2008	3	31	12	1	2	8	1	0	0	0	8	4	11	1	0	5	7	0	11	1	1	22.4	24.4	20.8	94	97	91
2008-04-01	2008	4	1	34	0	0	30	0	0	3	1	29	5	21	13	0	17	15	2	25	9	2	19.8	22.1	18.2	89	97	76
2008-04-02	2008	4	2	8	0	0	7	0	0	1	0	7	1	6	2	0	5	3	0	5	3	3	18.5	20.4	17.5	88	94	77
2008-04-03	2008	4	3	20	2	7	7	0	0	1	3	17	3	8	12	0	12	6	2	16	4	4	18.5	20.9	16.9	92	97	86
2008-04-04	2008	4	4	15	0	1	12	0	1	1	0	14	1	9	6	1	2	11	1	12	3	5	20.7	24.2	18.8	93	97	77
2008-04-05	2008	4	5	4	0	2	2	0	0	0	0	4	0	4	0	0	0	4	0	4	0	6	23.1	26.3	21.2	94	97	86
2008-04-06	2008	4	6	3	2	0	0	0	0	0	1	2	1	2	1	0	3	0	0	3	0	0	25.5	29.6	22.9	87	97	71
2008-04-07	2008	4	7	19	0	1	15	2	0	1	0	16	3	18	1	0	12	7	0	13	6	1	26.3	30.3	24.6	86	95	69
2008-04-08	2008	4	8	20	0	2	14	1	1	0	2	18	2	8	12	0	11	6	3	17	3	2	27	32.1	23.9	83	93	68
2008-04-09	2008	4	9	28	2	6	15	0	0	2	3	25	3	11	17	2	11	10	5	24	4	3	27.6	33.7	24.1	81	92	62
2008-04-10	2008	4	10	34	1	4	22	0	0	0	7	25	9	17	17	0	18	15	1	32	2	4	26.1	28.8	25	89	95	83
2008-04-11	2008	4	11	9	0	1	5	0	1	2	0	5	4	5	4	0	2	6	1	6	3	5	26	27.7	25.1	90	96	83
2008-04-12	2008	4	12	1	0	1	0	0	0	0	0	1	0	0	1	0	0	1	0	1	0	6	26.3	27.8	25.4	90	95	85
2008-04-13	2008	4	13	2	0	0	2	0	0	0	0	2	0	0	2	0	0	2	0	2	0	0	24.9	26.5	24.4	94	97	83
2008-04-14	2008	4	14	13	1	2	9	1	0	0	0	10	3	10	3	0	9	4	0	11	2	1	25.8	31.2	22.6	81	94	59
2008-04-15	2008	4	15	0	0	0	0	0	0	0	0	0	0	0	0	0	0	0	0	0	0	2	25.3	30.2	21.2	84	96	66
2008-04-16	2008	4	16	17	0	3	11	0	1	2	0	14	3	12	5	0	7	8	2	14	3	3	25.9	29.2	24.4	86	94	70
2008-04-17	2008	4	17	19	0	4	6	1	0	1	7	11	8	11	8	2	8	8	1	16	3	4	26.2	31	23	83	96	60
2008-04-18	2008	4	18	23	1	3	15	1	0	1	2	15	8	14	9	0	13	8	2	19	4	5	26.6	31.7	23.2	79	93	58
2008-04-19	2008	4	19	0	0	0	0	0	0	0	0	0	0	0	0	0	0	0	0	0	0	6	27.6	32.1	25.1	76	90	61
2008-04-20	2008	4	20	0	0	0	0	0	0	0	0	0	0	0	0	0	0	0	0	0	0	0	27.7	32	25.5	83	92	67
2008-04-21	2008	4	21	16	0	1	11	0	1	3	0	15	1	9	7	0	8	7	1	10	6	1	28.3	31.7	26.2	84	95	70
2008-04-22	2008	4	22	13	4	0	6	0	0	3	0	9	4	5	8	0	7	6	0	11	2	2	26.5	28.7	23.5	88	97	76
2008-04-23	2008	4	23	12	1	5	5	0	0	1	0	8	4	7	5	0	4	8	0	9	3	3	22.1	24.3	20.6	81	85	73
2008-04-24	2008	4	24	12	0	4	5	0	0	0	3	10	2	6	6	1	5	4	2	11	1	4	21.4	24.2	20.1	68	76	57
2008-04-25	2008	4	25	12	2	0	8	1	0	1	0	7	5	11	1	0	5	6	1	11	1	5	22.9	26.5	21.1	72	87	57
2008-04-26	2008	4	26	1	0	0	1	0	0	0	0	0	1	1	0	0	0	1	0	1	0	6	23.3	26.9	20.7	79	90	63
2008-04-27	2008	4	27	1	0	0	1	0	0	0	0	1	0	0	1	0	1	0	0	1	0	0	23.9	28.5	22	84	93	69
2008-04-28	2008	4	28	15	0	6	6	0	0	2	1	13	2	9	6	0	10	3	2	13	2	1	24.5	28.5	22.5	79	93	57
2008-04-29	2008	4	29	15	1	1	6	0	1	3	3	10	5	8	7	2	6	7	0	8	7	2	25.6	29.7	22.4	77	92	58
2008-04-30	2008	4	30	3	0	1	2	0	0	0	0	3	0	2	1	0	3	0	0	3	0	3	26	29.2	23.4	83	95	71
2008-05-01	2008	5	1	6	0	0	6	0	0	0	0	4	2	5	1	0	5	1	0	6	0	4	26.6	30.4	24.4	88	95	72
2008-05-02	2008	5	2	22	0	0	19	0	0	2	1	13	9	12	10	0	12	8	2	14	8	5	27.8	32.6	25.8	85	94	65
2008-05-03	2008	5	3	6	0	2	4	0	0	0	0	6	0	2	4	0	0	6	0	6	0	6	28.2	32	25.7	83	93	68
2008-05-04	2008	5	4	2	0	2	0	0	0	0	0	2	0	2	0	0	2	0	0	2	0	0	28.8	33.4	26.4	83	93	62
2008-05-05	2008	5	5	20	0	7	11	0	0	2	0	16	4	11	9	0	10	10	0	15	5	1	23.5	29.1	22.9	94	95	82
2008-05-06	2008	5	6	13	0	2	5	1	0	5	0	8	5	6	7	0	5	4	4	6	7	2	24.8	28.1	22.2	86	95	71
2008-05-07	2008	5	7	24	1	6	14	0	1	2	0	17	7	13	11	1	14	7	2	20	4	3	28.1	33	24.4	82	94	63
2008-05-08	2008	5	8	15	3	0	8	1	0	2	1	6	9	10	5	0	8	6	1	8	7	4	29	33.9	26.1	83	94	62
2008-05-09	2008	5	9	17	1	2	11	1	0	0	2	14	3	14	2	0	9	7	1	15	2	5	27.4	32.8	25.6	86	94	65
2008-05-10	2008	5	10	6	0	2	4	0	0	0	0	6	0	4	2	0	2	4	0	6	0	6	24.2	27.7	22.5	76	93	54
2008-05-11	2008	5	11	4	0	4	0	0	0	0	0	4	0	0	4	0	2	2	0	4	0	0	24.6	27.7	21.6	68	81	54
2008-05-12	2008	5	12	13	0	0	10	0	0	3	0	7	6	6	7	0	10	3	0	9	4	1	26.3	31	22.9	68	83	51
2008-05-13	2008	5	13	15	0	4	10	1	0	0	0	10	5	9	6	0	9	5	1	13	2	2	27.3	31	24.1	68	85	48
2008-05-14	2008	5	14	14	1	0	11	0	0	2	0	11	3	8	6	0	9	4	1	12	2	3	27.6	31.9	23.2	64	89	46
2008-05-15	2008	5	15	25	1	4	13	1	1	5	0	20	5	17	8	1	9	12	3	15	10	4	26.9	31.6	23.4	71	90	53
2008-05-16	2008	5	16	6	0	1	2	0	0	3	0	4	2	4	2	0	2	3	1	2	4	5	27.7	32.9	24.2	73	92	48
2008-05-17	2008	5	17	1	0	1	0	0	0	0	0	1	0	1	0	0	1	0	0	1	0	6	27.7	31.5	25	75	91	60
2008-05-18	2008	5	18	5	0	0	5	0	0	0	0	5	0	3	2	0	4	1	0	5	0	0	27.7	33	25.2	85	96	64
2008-05-19	2008	5	19	6	0	0	5	0	0	1	0	4	2	4	2	0	1	5	0	5	1	1	22.8	26.8	21.5	92	96	84
2008-05-20	2008	5	20	15	0	0	13	0	0	1	1	9	6	6	9	1	7	7	0	13	2	2	25.4	30.5	22.4	79	93	55
2008-05-21	2008	5	21	13	0	0	11	0	1	0	1	9	4	7	6	1	6	5	1	9	4	3	26.9	31.4	23.9	78	91	58
2008-05-22	2008	5	22	17	0	2	11	1	0	0	3	10	7	7	10	1	13	3	0	16	1	4	27	30.6	24.9	84	92	68
2008-05-23	2008	5	23	17	1	2	12	0	0	2	0	9	8	8	8	0	7	10	0	15	2	5	28.4	33.5	25.7	82	94	62
2008-05-24	2008	5	24	4	0	3	1	0	0	0	0	4	0	1	3	0	2	2	0	4	0	6	29.2	33	26.8	82	93	65
2008-05-25	2008	5	25	1	0	0	1	0	0	0	0	1	0	1	0	0	1	0	0	1	0	0	29.1	33.8	27.2	82	93	64
2008-05-26	2008	5	26	25	5	3	12	0	0	3	2	20	5	13	12	0	11	13	1	22	3	1	30.4	35.9	27.4	79	95	54
2008-05-27	2008	5	27	9	0	3	3	0	0	3	0	5	4	7	2	0	5	3	1	6	3	2	31.8	37.8	27.8	72	93	48
2008-05-28	2008	5	28	9	0	0	8	0	1	0	0	4	5	9	0	0	6	3	0	8	1	3	32.1	36.5	28.6	63	77	53
2008-05-29	2008	5	29	21	0	0	12	0	0	2	7	14	7	13	8	0	13	7	1	19	2	4	32	37.1	28.3	71	86	53
2008-05-30	2008	5	30	10	2	4	1	2	0	0	1	6	4	8	2	0	7	2	1	9	1	5	28.8	33.7	25.3	78	95	66
2008-05-31	2008	5	31	1	0	1	0	0	0	0	0	1	0	1	0	0	1	0	0	1	0	6	26.4	29.8	24.1	76	95	55
2008-06-01	2008	6	1	0	0	0	0	0	0	0	0	0	0	0	0	0	0	0	0	0	0	0	27.5	30.9	25.9	83	92	72
2008-06-02	2008	6	2	36	4	6	22	0	1	1	2	25	11	25	11	3	17	14	2	32	4	1	27	31.6	24.2	85	95	67
2008-06-03	2008	6	3	27	3	2	17	1	1	1	2	22	5	16	11	1	13	13	0	22	5	2	27.7	33	24.2	72	85	54
2008-06-04	2008	6	4	26	2	4	17	1	0	2	0	18	8	19	7	0	19	6	1	19	7	3	27.8	31.7	26	85	93	67
2008-06-05	2008	6	5	17	0	0	5	0	0	2	10	11	6	7	10	2	12	2	1	12	5	4	27.6	31.9	25.4	86	93	65
2008-06-06	2008	6	6	22	2	1	15	1	0	3	0	18	4	21	1	0	8	14	0	16	6	5	27.3	32	24.9	84	92	64
2008-06-07	2008	6	7	4	2	0	2	0	0	0	0	4	0	4	0	0	4	0	0	4	0	6	28.5	34	26	81	92	56
2008-06-08	2008	6	8	2	0	2	0	0	0	0	0	2	0	0	2	0	0	2	0	2	0	0	28.9	34.4	26	78	91	55
2008-06-09	2008	6	9	19	0	0	16	0	2	1	0	15	4	12	7	0	9	9	1	15	4	1	29.3	33.5	26.5	74	87	59
2008-06-10	2008	6	10	6	0	0	5	0	0	1	0	4	2	5	1	0	4	2	0	4	2	2	27.6	30.8	24.8	82	91	71
2008-06-11	2008	6	11	12	0	0	7	0	0	2	3	10	2	6	6	0	11	1	0	10	2	3	28.9	34.1	26	80	92	61
2008-06-12	2008	6	12	21	3	0	6	0	1	4	7	13	8	13	8	1	11	8	1	14	7	4	29	33.8	26.5	78	91	59
2008-06-13	2008	6	13	10	0	2	7	0	0	1	0	10	0	5	5	0	3	6	1	9	1	5	28.7	31.9	27	81	95	64
2008-06-14	2008	6	14	4	0	4	0	0	0	0	0	4	0	4	0	0	2	2	0	4	0	6	27.9	33	25.5	86	95	65
2008-06-15	2008	6	15	1	0	0	1	0	0	0	0	0	1	0	1	0	1	0	0	1	0	0	29.2	34.4	26.1	84	95	60
2008-06-16	2008	6	16	15	2	4	7	0	0	1	1	13	2	8	7	0	9	6	0	13	2	1	28.1	30.2	26.4	86	92	76
2008-06-17	2008	6	17	10	0	0	7	0	0	0	3	8	2	7	3	0	7	3	0	10	0	2	28	30.9	26.4	87	93	72
2008-06-18	2008	6	18	7	1	0	5	0	0	1	0	3	4	3	3	0	3	4	0	4	3	3	26.5	31.6	24.5	91	95	69
2008-06-19	2008	6	19	16	1	0	5	0	1	0	9	14	2	6	10	0	12	4	0	15	1	4	26.4	28.5	25	90	94	79
2008-06-20	2008	6	20	10	0	0	7	0	0	2	1	5	5	6	4	0	4	5	1	7	3	5	28.3	34.7	24.8	83	94	55
2008-06-21	2008	6	21	3	0	0	3	0	0	0	0	3	0	2	1	0	3	0	0	3	0	6	29.6	36.1	25	74	92	51
2008-06-22	2008	6	22	3	2	0	1	0	0	0	0	3	0	3	0	0	1	2	0	3	0	0	31.4	36.1	27.9	73	92	54
2008-06-23	2008	6	23	15	1	4	9	0	0	1	0	12	3	12	3	0	9	5	1	12	3	1	32	37.5	28.4	76	91	51
2008-06-24	2008	6	24	12	0	2	9	0	1	0	0	10	2	8	4	0	7	5	0	9	3	2	29.4	34	25.4	79	92	61
2008-06-25	2008	6	25	13	3	2	5	1	0	2	0	11	2	6	7	1	7	4	1	9	4	3	31.1	35.6	28.1	73	91	56
2008-06-26	2008	6	26	17	2	0	4	0	0	0	11	14	3	5	12	0	11	2	4	14	3	4	32.3	36.8	29	71	89	51
2008-06-27	2008	6	27	11	0	1	8	1	0	0	1	7	4	8	3	0	6	5	0	9	2	5	27.4	33.3	25.1	85	93	67
2008-06-28	2008	6	28	3	0	1	2	0	0	0	0	1	2	2	1	0	2	1	0	3	0	6	25.7	28	24.3	88	95	73
2008-06-29	2008	6	29	5	0	0	5	0	0	0	0	5	0	1	4	0	2	3	0	5	0	0	28.7	34.4	24.3	76	94	55
2008-06-30	2008	6	30	12	1	1	8	1	0	1	0	9	3	10	2	0	6	6	0	8	4	1	30.4	35.9	28.1	76	92	55
2008-07-01	2008	7	1	35	2	6	23	1	0	2	1	30	5	30	5	1	18	14	2	29	6	2	29.8	35.5	26	79	90	53
2008-07-02	2008	7	2	18	4	2	6	0	1	2	3	15	3	13	5	1	11	2	4	13	5	3	29.8	35.8	25.9	78	92	54
2008-07-03	2008	7	3	22	1	0	18	0	0	1	2	17	5	16	6	0	16	6	0	13	9	4	30.5	35	26.6	75	91	52
2008-07-04	2008	7	4	27	4	4	17	0	1	1	0	18	9	15	12	0	14	11	2	18	9	5	30.4	34.6	28.2	77	90	63
2008-07-05	2008	7	5	1	0	0	0	1	0	0	0	1	0	1	0	0	0	1	0	1	0	6	30.1	33.3	28.3	81	94	67
2008-07-06	2008	7	6	3	0	0	3	0	0	0	0	2	1	2	1	0	2	1	0	3	0	0	26.8	30.6	24	86	94	71
2008-07-07	2008	7	7	22	0	2	18	0	0	2	0	21	1	18	4	0	7	14	1	17	5	1	28.1	33.1	24.8	82	93	57
2008-07-08	2008	7	8	26	0	2	17	2	0	2	3	19	7	20	6	0	11	13	2	23	3	2	27.1	30.6	24.7	86	94	70
2008-07-09	2008	7	9	12	2	2	6	0	1	0	1	7	5	7	5	0	3	8	1	10	2	3	29.1	33.4	25.7	81	92	59
2008-07-10	2008	7	10	22	0	3	7	1	0	4	7	10	12	5	17	1	13	6	2	15	7	4	29.1	34.4	27.1	81	91	60
2008-07-11	2008	7	11	8	0	1	6	0	0	1	0	6	2	3	5	0	6	1	1	5	3	5	30.6	35.7	26.6	75	94	54
2008-07-12	2008	7	12	2	0	2	0	0	0	0	0	2	0	0	2	0	0	2	0	2	0	6	27.1	33.4	25.7	90	95	75
2008-07-13	2008	7	13	0	0	0	0	0	0	0	0	0	0	0	0	0	0	0	0	0	0	0	29	33.4	26.5	82	94	64
2008-07-14	2008	7	14	9	0	0	7	0	0	1	1	8	1	8	1	0	1	7	1	8	1	1	30.6	35.5	27.7	71	91	54
2008-07-15	2008	7	15	11	1	0	7	0	0	3	0	6	5	6	5	1	5	2	3	8	3	2	30	35.2	27.2	76	96	57
2008-07-16	2008	7	16	8	1	1	4	0	0	2	0	5	3	5	3	0	1	5	2	4	4	3	26.4	30.1	23.9	90	96	78
2008-07-17	2008	7	17	17	0	3	8	0	0	0	6	13	4	5	12	0	14	2	1	16	1	4	27.1	30.5	24.6	89	96	76
2008-07-18	2008	7	18	9	4	0	4	0	0	1	0	6	3	6	3	0	2	7	0	7	2	5	27.8	33.2	24.2	85	96	61
2008-07-19	2008	7	19	0	0	0	0	0	0	0	0	0	0	0	0	0	0	0	0	0	0	6	29.1	34.7	25.8	79	94	54
2008-07-20	2008	7	20	3	0	0	3	0	0	0	0	1	2	2	1	0	2	1	0	3	0	0	30.1	34.2	26.6	79	90	58
2008-07-21	2008	7	21	11	1	3	6	0	1	0	0	11	0	2	9	0	6	3	2	6	5	1	31.8	37.1	28.7	66	86	49
2008-07-22	2008	7	22	9	0	0	8	0	0	0	1	7	2	3	6	1	1	5	2	7	2	2	32.2	37.4	29.1	70	89	46
2008-07-23	2008	7	23	18	1	0	16	1	0	0	0	12	6	12	6	0	10	8	0	17	1	3	31.5	33.6	30	67	83	58
2008-07-24	2008	7	24	11	2	2	3	0	1	3	0	7	4	3	8	0	4	5	2	6	5	4	30	33.6	28.1	80	90	64
2008-07-25	2008	7	25	14	0	0	8	0	2	4	0	10	4	10	4	0	5	8	1	7	7	5	27.4	29.3	25.2	90	95	83
2008-07-26	2008	7	26	3	0	1	2	0	0	0	0	3	0	3	0	0	2	1	0	3	0	6	28.4	33.5	25.4	83	94	55
2008-07-27	2008	7	27	4	0	2	2	0	0	0	0	4	0	1	3	0	0	4	0	4	0	0	30.5	34.9	27.2	77	94	54
2008-07-28	2008	7	28	20	0	6	11	1	0	2	0	15	5	13	7	0	14	5	1	17	3	1	30.3	34.4	27.5	75	91	60
2008-07-29	2008	7	29	20	0	3	10	1	1	1	4	13	7	12	8	0	13	7	0	16	4	2	30.1	35.8	26.9	76	88	55
2008-07-30	2008	7	30	17	0	1	15	0	1	0	0	11	6	14	3	0	6	11	0	15	2	3	31.3	36.2	27.9	74	91	53
2008-07-31	2008	7	31	14	0	0	13	0	0	0	1	10	4	7	7	0	10	4	0	14	0	4	29.5	32.7	27.9	83	94	69
2008-08-01	2008	8	1	9	1	0	4	1	0	2	1	5	4	4	5	2	1	5	1	2	7	5	27.7	29.1	24.7	86	96	77
2008-08-02	2008	8	2	0	0	0	0	0	0	0	0	0	0	0	0	0	0	0	0	0	0	6	28	32	26.2	84	92	66
2008-08-03	2008	8	3	0	0	0	0	0	0	0	0	0	0	0	0	0	0	0	0	0	0	0	29.7	33.4	26.2	80	93	61
2008-08-04	2008	8	4	24	0	7	15	0	1	1	0	21	3	12	12	0	15	8	1	18	6	1	29.7	33.8	27	78	91	54
2008-08-05	2008	8	5	15	3	0	11	0	0	1	0	14	1	6	9	0	12	2	1	12	3	2	29.2	33.6	26.5	83	93	62
2008-08-06	2008	8	6	17	0	0	15	0	0	1	1	11	6	12	5	1	13	3	0	12	5	3	30.5	35	26.7	77	93	55
2008-08-07	2008	8	7	19	1	2	11	0	0	1	4	12	7	14	5	0	10	8	1	16	3	4	27.2	32.6	25.9	90	96	78
2008-08-08	2008	8	8	8	1	0	6	0	1	0	0	3	5	6	2	0	4	3	1	6	2	5	27.1	30.7	24.4	90	96	74
2008-08-09	2008	8	9	2	0	2	0	0	0	0	0	2	0	0	2	0	2	0	0	2	0	6	28.3	31.7	27	83	94	67
2008-08-10	2008	8	10	0	0	0	0	0	0	0	0	0	0	0	0	0	0	0	0	0	0	0	26.1	28.2	25.2	92	95	79
2008-08-11	2008	8	11	20	1	1	17	0	1	0	0	16	4	8	12	0	11	9	0	15	5	1	28.9	33.8	25.6	79	95	51
2008-08-12	2008	8	12	9	0	0	6	1	0	2	0	5	4	4	5	0	5	2	2	6	3	2	28.4	31.1	27.2	82	94	72
2008-08-13	2008	8	13	16	0	2	11	0	0	1	2	13	3	10	6	0	9	5	2	14	2	3	29.1	34.1	26.4	81	96	58
2008-08-14	2008	8	14	23	1	3	8	0	0	3	8	16	7	17	6	1	9	11	2	18	5	4	29.7	34.1	27.3	81	95	60
2008-08-15	2008	8	15	11	1	1	7	1	0	1	0	8	3	9	2	0	5	5	1	9	2	5	30.9	36.2	27.9	78	95	56
2008-08-16	2008	8	16	1	0	1	0	0	0	0	0	1	0	0	1	0	1	0	0	1	0	6	32	37.1	28.6	74	95	50
2008-08-17	2008	8	17	4	2	0	2	0	0	0	0	3	1	4	0	0	2	2	0	4	0	0	31.2	35	29.4	75	92	58
2008-08-18	2008	8	18	14	2	2	8	0	0	0	2	11	3	11	3	0	9	5	0	14	0	1	27.1	30.8	25	88	97	81
2008-08-19	2008	8	19	22	2	0	16	1	0	1	2	16	6	9	13	1	10	11	0	16	6	2	28.4	31.9	25.6	83	96	68
2008-08-20	2008	8	20	10	0	0	6	1	0	2	1	8	2	7	3	2	3	3	2	4	6	3	28.7	32.8	26.3	82	96	61
2008-08-21	2008	8	21	14	1	2	5	0	0	1	5	9	5	6	8	0	9	5	0	10	4	4	30.1	34.8	26.9	78	95	58
2008-08-22	2008	8	22	16	0	2	7	0	0	5	2	9	7	9	7	0	7	7	2	8	8	5	31.3	36.3	27.9	79	94	54
2008-08-23	2008	8	23	1	0	0	1	0	0	0	0	0	1	1	0	0	1	0	0	1	0	6	30	33.6	26.6	84	93	67
2008-08-24	2008	8	24	3	0	0	3	0	0	0	0	3	0	0	3	0	0	2	1	3	0	0	26.6	28.7	24.9	90	97	86
2008-08-25	2008	8	25	16	0	4	11	1	0	0	0	13	3	11	5	0	7	9	0	12	4	1	28.5	32.2	26.4	90	96	71
2008-08-26	2008	8	26	18	3	1	9	0	1	1	3	12	6	8	10	1	11	6	0	12	6	2	28.4	32.3	26.4	83	93	71
2008-08-27	2008	8	27	6	1	1	4	0	0	0	0	2	4	4	2	0	2	4	0	6	0	3	28.9	33.4	26	82	92	61
2008-08-28	2008	8	28	13	0	0	8	0	0	1	4	11	2	8	5	1	7	3	2	10	3	4	29.7	34.4	26.9	81	93	61
2008-08-29	2008	8	29	17	1	4	7	1	1	0	3	15	2	11	6	0	10	5	2	13	4	5	30.4	34.8	27.6	82	93	60
2008-08-30	2008	8	30	0	0	0	0	0	0	0	0	0	0	0	0	0	0	0	0	0	0	6	30.3	34.1	28.4	87	94	68
2008-08-31	2008	8	31	0	0	0	0	0	0	0	0	0	0	0	0	0	0	0	0	0	0	0	27.7	30.6	24.3	90	98	78
2008-09-01	2008	9	1	20	3	4	10	0	1	2	0	15	5	8	12	0	11	8	1	14	6	1	28.2	32	25.8	83	96	62
2008-09-02	2008	9	2	0	0	0	0	0	0	0	0	0	0	0	0	0	0	0	0	0	0	2	29.4	34.1	27	81	94	63
2008-09-03	2008	9	3	18	0	6	10	0	0	1	1	13	5	14	4	2	9	7	0	13	5	3	30.2	34.3	27.6	82	98	61
2008-09-04	2008	9	4	23	0	2	7	0	0	2	12	16	7	6	17	4	14	5	0	16	7	4	25.9	30.5	23.9	91	99	80
2008-09-05	2008	9	5	20	1	5	10	1	0	1	2	15	5	10	10	0	8	11	1	14	6	5	26.5	28.8	24.9	89	97	74
2008-09-06	2008	9	6	2	0	0	2	0	0	0	0	2	0	0	2	2	0	0	0	2	0	6	25.7	27.1	23.9	92	94	82
2008-09-07	2008	9	7	2	0	0	2	0	0	0	0	2	0	2	0	0	0	2	0	2	0	0	27	31.4	24.6	84	95	62
2008-09-08	2008	9	8	18	2	7	7	1	0	1	0	15	3	11	7	0	12	6	0	11	7	1	27.6	32	24.8	80	93	56
2008-09-09	2008	9	9	22	1	1	16	1	1	1	1	17	5	13	9	0	7	11	4	15	7	2	28.1	32.6	25.4	80	92	57
2008-09-10	2008	9	10	16	0	4	9	0	0	1	2	14	2	12	4	0	7	9	0	14	2	3	27.4	30.5	25.5	84	94	66
2008-09-11	2008	9	11	25	4	0	11	2	0	0	8	19	6	16	9	2	13	5	5	19	6	4	28.3	32.9	25.8	80	92	55
2008-09-12	2008	9	12	15	1	2	12	0	0	0	0	13	2	12	3	0	8	4	3	14	1	5	27.6	32.5	24.6	82	93	60
2008-09-13	2008	9	13	1	0	0	1	0	0	0	0	0	1	1	0	0	0	1	0	1	0	6	28.3	33.1	25.9	77	90	56
2008-09-14	2008	9	14	0	0	0	0	0	0	0	0	0	0	0	0	0	0	0	0	0	0	0	28.6	33.4	25.8	77	92	56
2008-09-15	2008	9	15	22	2	6	14	0	0	0	0	17	5	14	8	0	9	10	3	22	0	1	29.8	34.2	26.4	72	90	50
2008-09-16	2008	9	16	7	2	1	3	1	0	0	0	4	3	4	3	0	4	2	1	4	3	2	30.2	34.2	27	69	88	48
2008-09-17	2008	9	17	5	1	0	3	1	0	0	0	1	4	5	0	0	3	2	0	4	1	3	30.5	34.2	27.4	71	91	52
2008-09-18	2008	9	18	16	2	0	3	0	0	4	7	14	2	9	7	0	8	7	1	12	4	4	30.7	34.5	27.4	72	92	50
2008-09-19	2008	9	19	16	0	4	10	1	0	1	0	13	3	14	2	0	6	7	3	14	2	5	29.3	32.3	27.9	78	92	58
2008-09-20	2008	9	20	4	0	2	2	0	0	0	0	3	1	1	3	0	1	1	2	4	0	6	29.4	33.5	26	78	92	57
2008-09-21	2008	9	21	0	0	0	0	0	0	0	0	0	0	0	0	0	0	0	0	0	0	0	28.8	32.8	27.4	83	93	60
2008-09-22	2008	9	22	11	1	3	6	1	0	0	0	9	2	8	3	1	6	4	0	10	1	1	29.9	35.3	26	72	93	46
2008-09-23	2008	9	23	24	0	2	21	0	0	1	0	20	4	14	10	0	14	8	2	19	5	2	31.1	36	27.3	72	92	48
2008-09-24	2008	9	24	6	0	0	6	0	0	0	0	3	3	3	3	0	4	2	0	4	2	3	30.1	33.5	28.1	77	93	61
2008-09-25	2008	9	25	16	0	4	8	0	0	0	4	10	6	10	6	0	15	1	0	15	1	4	25.7	28.4	25	92	95	88
2008-09-26	2008	9	26	8	0	0	6	0	1	1	0	5	3	3	5	0	5	3	0	5	3	5	27.6	30.9	25	86	94	73
2008-09-27	2008	9	27	2	0	2	0	0	0	0	0	2	0	0	2	0	0	2	0	2	0	6	25.9	28.7	24.7	87	94	70
2008-09-28	2008	9	28	3	0	0	3	0	0	0	0	3	0	0	3	0	2	1	0	3	0	0	27.5	31.2	24.7	80	94	60
2008-09-29	2008	9	29	9	0	2	7	0	0	0	0	8	1	9	0	0	5	4	0	7	2	1	28.3	32.4	25.5	70	93	49
2008-09-30	2008	9	30	15	4	0	6	0	1	2	2	12	3	11	4	1	5	8	1	11	4	2	25.4	29.4	23.4	74	89	63
2008-10-01	2008	10	1	16	1	4	9	0	0	1	1	12	4	6	10	0	13	2	1	11	5	3	25.9	29.1	23.8	76	86	64
2008-10-02	2008	10	2	29	6	1	16	0	0	1	5	22	7	12	17	1	12	12	4	24	5	4	27.5	32.5	24.6	77	92	56
2008-10-03	2008	10	3	24	1	1	19	0	2	1	0	13	11	12	12	1	18	4	1	14	10	5	28.7	33.1	25.2	77	94	57
2008-10-04	2008	10	4	2	0	0	2	0	0	0	0	2	0	2	0	0	0	2	0	2	0	6	29	33.2	26.1	76	90	57
2008-10-05	2008	10	5	2	0	0	2	0	0	0	0	2	0	2	0	0	2	0	0	2	0	0	24.8	29.7	23.5	87	95	72
2008-10-06	2008	10	6	21	0	4	15	0	1	1	0	14	7	10	11	0	14	6	1	17	4	1	26.9	31.8	23.7	69	91	40
2008-10-07	2008	10	7	22	1	2	17	0	0	1	1	16	6	17	5	0	9	11	2	17	5	2	26.4	30.8	23.3	71	92	46
2008-10-08	2008	10	8	13	0	3	7	0	0	1	2	12	1	9	4	0	8	4	1	11	2	3	27.2	31.2	24.6	75	89	58
2008-10-09	2008	10	9	15	0	3	8	0	1	0	3	11	4	10	5	0	11	4	0	13	2	4	27	30.7	25.1	79	88	60
2008-10-10	2008	10	10	15	0	0	15	0	0	0	0	11	4	7	8	0	6	8	1	11	4	5	28	32.4	25.8	77	91	55
2008-10-11	2008	10	11	2	0	0	2	0	0	0	0	2	0	2	0	0	2	0	0	2	0	6	27.1	32	24.3	83	93	58
2008-10-12	2008	10	12	0	0	0	0	0	0	0	0	0	0	0	0	0	0	0	0	0	0	0	27.3	30.8	24.5	76	93	56
2008-10-13	2008	10	13	16	0	0	15	0	0	1	0	14	2	13	3	0	7	8	1	15	1	1	26.8	31	24.1	67	76	51
2008-10-14	2008	10	14	10	0	0	4	3	2	1	0	10	0	5	5	1	3	5	1	4	6	2	23.9	27.6	22.1	79	94	63
2008-10-15	2008	10	15	7	0	0	5	0	0	1	1	6	1	6	1	0	2	4	1	5	2	3	24.1	27	21.9	86	93	74
2008-10-16	2008	10	16	10	0	1	7	0	0	1	1	10	0	9	1	0	7	2	1	8	2	4	26.6	31.9	22.9	76	92	49
2008-10-17	2008	10	17	10	1	1	7	0	0	1	0	10	0	4	6	0	5	4	1	4	6	5	27.8	33	24.2	70	92	47
2008-10-18	2008	10	18	7	0	2	5	0	0	0	0	6	1	3	4	2	4	1	0	7	0	6	28	32.3	24.8	69	89	50
2008-10-19	2008	10	19	0	0	0	0	0	0	0	0	0	0	0	0	0	0	0	0	0	0	0	27.3	29.6	26	78	92	66
2008-10-20	2008	10	20	19	1	0	16	0	1	1	0	16	3	7	12	0	9	9	1	14	5	1	26.8	29.6	25.1	83	93	66
2008-10-21	2008	10	21	17	1	2	10	2	0	2	0	8	9	14	3	0	6	9	2	15	2	2	26.7	30.4	24.4	84	95	69
2008-10-22	2008	10	22	17	1	0	15	0	1	0	0	13	4	14	3	1	12	4	0	14	3	3	28.1	32.9	25.3	79	96	59
2008-10-23	2008	10	23	11	2	0	9	0	0	0	0	7	4	9	2	0	4	4	3	10	1	4	27.2	32.2	24.4	82	93	60
2008-10-24	2008	10	24	8	1	1	6	0	0	0	0	5	3	6	2	0	5	3	0	6	2	5	25.2	28.5	22.9	84	94	71
2008-10-25	2008	10	25	3	0	0	3	0	0	0	0	2	1	2	1	0	2	0	1	3	0	6	25.9	28.3	23.6	79	90	71
2008-10-26	2008	10	26	0	0	0	0	0	0	0	0	0	0	0	0	0	0	0	0	0	0	0	25.3	27.2	24.1	90	97	79
2008-10-27	2008	10	27	14	0	1	12	0	0	1	0	14	0	11	3	0	9	5	0	12	2	1	25.9	29.2	23.7	83	94	69
2008-10-28	2008	10	28	11	1	1	9	0	0	0	0	8	3	6	5	0	4	7	0	10	1	2	25.7	29.3	23.6	79	86	64
2008-10-29	2008	10	29	14	0	5	9	0	0	0	0	12	2	10	4	0	11	3	0	14	0	3	25.8	28.5	24.7	87	94	73
2008-10-30	2008	10	30	19	4	5	9	0	0	0	1	13	6	8	11	0	11	7	1	15	4	4	25.3	28.2	23.6	93	96	81
2008-10-31	2008	10	31	7	0	0	5	0	1	1	0	2	5	4	3	0	1	6	0	5	2	5	24.7	25.6	23.8	97	97	93
2008-11-01	2008	11	1	0	0	0	0	0	0	0	0	0	0	0	0	0	0	0	0	0	0	6	24.2	25.4	23.8	98	99	95
2008-11-02	2008	11	2	6	0	0	6	0	0	0	0	6	0	4	2	0	6	0	0	6	0	0	23.6	26.7	20.8	96	99	84
2008-11-03	2008	11	3	9	2	0	7	0	0	0	0	7	2	5	4	0	4	5	0	6	3	1	21.2	22.2	20.4	94	98	85
2008-11-04	2008	11	4	10	0	0	8	1	1	0	0	9	1	8	2	0	8	2	0	8	2	2	21.6	23.4	20.4	93	97	82
2008-11-05	2008	11	5	15	3	2	9	0	0	1	0	11	4	8	7	0	6	6	3	11	4	3	23.4	26.5	21.9	92	95	77
2008-11-06	2008	11	6	23	3	2	10	0	2	3	3	16	7	15	8	0	13	9	1	18	5	4	25.8	29.7	23.6	89	96	67
2008-11-07	2008	11	7	20	0	6	9	0	2	1	2	18	2	13	7	0	17	3	0	15	5	5	24.3	27.9	20.5	90	97	70
2008-11-08	2008	11	8	0	0	0	0	0	0	0	0	0	0	0	0	0	0	0	0	0	0	6	22.8	27.5	20.2	73	94	41
2008-11-09	2008	11	9	0	0	0	0	0	0	0	0	0	0	0	0	0	0	0	0	0	0	0	21.6	26.9	19	66	78	42
2008-11-10	2008	11	10	17	2	2	12	0	1	0	0	11	6	12	5	0	9	6	2	12	5	1	20.6	25	18.4	65	77	47
2008-11-11	2008	11	11	20	0	4	16	0	0	0	0	17	3	12	8	1	10	9	0	17	3	2	19.9	24.9	17.2	66	83	38
2008-11-12	2008	11	12	9	0	2	5	0	0	2	0	4	5	3	6	0	4	5	0	4	5	3	19.4	24.8	15.8	74	97	41
2008-11-13	2008	11	13	13	1	2	7	0	0	0	3	9	4	10	3	0	7	6	0	10	3	4	20	25.4	16.4	69	91	38
2008-11-14	2008	11	14	13	1	2	9	0	0	1	0	10	3	9	4	0	8	5	0	11	2	5	20.4	26	16.8	78	97	41
2008-11-15	2008	11	15	3	0	2	0	1	0	0	0	2	1	2	1	0	2	1	0	3	0	6	22.2	27.3	18.4	75	94	52
2008-11-16	2008	11	16	3	0	0	3	0	0	0	0	3	0	1	2	0	3	0	0	3	0	0	24.3	27.5	22.5	80	94	68
2008-11-17	2008	11	17	8	0	0	8	0	0	0	0	5	3	6	2	0	5	3	0	6	2	1	25	28.9	22.9	81	96	61
2008-11-18	2008	11	18	11	2	0	7	1	0	1	0	7	4	10	1	0	6	5	0	9	2	2	22.7	26.1	20.6	80	97	62
2008-11-19	2008	11	19	10	0	2	8	0	0	0	0	6	4	6	4	0	4	5	1	8	2	3	18.9	20.6	17.8	71	83	63
2008-11-20	2008	11	20	16	0	4	6	1	0	2	3	12	4	7	9	0	6	8	2	11	5	4	18.9	22.5	16.8	62	75	48
2008-11-21	2008	11	21	9	1	3	5	0	0	0	0	8	1	3	6	0	1	7	1	8	1	5	19.5	22.2	16.6	71	92	57
2008-11-22	2008	11	22	2	0	0	2	0	0	0	0	2	0	0	2	0	2	0	0	2	0	6	21.6	24.7	19.3	73	85	62
2008-11-23	2008	11	23	0	0	0	0	0	0	0	0	0	0	0	0	0	0	0	0	0	0	0	21.7	23.2	21.2	84	95	72
2008-11-24	2008	11	24	14	0	4	8	0	1	0	1	9	5	10	4	0	7	7	0	12	2	1	20.7	24.6	18.2	67	88	54
2008-11-25	2008	11	25	14	0	2	9	0	0	1	2	14	0	7	7	1	10	3	0	13	1	2	21	25	17.6	70	91	52
2008-11-26	2008	11	26	19	2	5	9	0	2	0	1	17	2	7	12	1	12	6	0	18	1	3	21.9	26	18.9	68	83	50
2008-11-27	2008	11	27	12	1	0	8	1	0	1	1	9	3	7	5	0	6	6	0	9	3	4	21.6	25.1	20.1	57	72	39
2008-11-28	2008	11	28	13	1	3	5	0	0	1	3	12	1	9	4	0	7	5	1	10	3	5	18.4	23.5	14.7	59	86	37
2008-11-29	2008	11	29	1	0	0	1	0	0	0	0	0	1	0	1	0	0	1	0	1	0	6	17.4	23.9	13.8	67	91	41
2008-11-30	2008	11	30	2	0	2	0	0	0	0	0	2	0	2	0	0	0	2	0	2	0	0	17.4	24	13.4	65	100	30
2008-12-01	2008	12	1	23	3	0	17	0	0	3	0	16	7	11	12	2	9	9	3	13	10	1	17	23.7	13.3	71	98	40
2008-12-02	2008	12	2	0	0	0	0	0	0	0	0	0	0	0	0	0	0	0	0	0	0	2	17.8	24.5	13.6	71	95	36
2008-12-03	2008	12	3	0	0	0	0	0	0	0	0	0	0	0	0	0	0	0	0	0	0	3	19.8	25	16.1	79	95	57
2008-12-04	2008	12	4	0	0	0	0	0	0	0	0	0	0	0	0	0	0	0	0	0	0	4	21	25.1	17.6	81	97	60
2008-12-05	2008	12	5	0	0	0	0	0	0	0	0	0	0	0	0	0	0	0	0	0	0	5	20.4	22.4	19.2	62	83	47
2008-12-06	2008	12	6	0	0	0	0	0	0	0	0	0	0	0	0	0	0	0	0	0	0	6	17.6	21.2	15.8	58	65	45
2008-12-07	2008	12	7	0	0	0	0	0	0	0	0	0	0	0	0	0	0	0	0	0	0	0	18.2	20.9	16.6	61	69	48
2008-12-08	2008	12	8	0	0	0	0	0	0	0	0	0	0	0	0	0	0	0	0	0	0	1	18.5	21.9	16.8	60	67	51
2008-12-09	2008	12	9	0	0	0	0	0	0	0	0	0	0	0	0	0	0	0	0	0	0	2	17.8	22.9	13.7	65	85	46
2008-12-10	2008	12	10	0	0	0	0	0	0	0	0	0	0	0	0	0	0	0	0	0	0	3	18.8	23.9	14.7	79	96	57
2008-12-11	2008	12	11	0	0	0	0	0	0	0	0	0	0	0	0	0	0	0	0	0	0	4	20.5	24.6	18.1	80	97	56
2008-12-12	2008	12	12	0	0	0	0	0	0	0	0	0	0	0	0	0	0	0	0	0	0	5	20.7	26.6	16.5	72	97	42
2008-12-13	2008	12	13	0	0	0	0	0	0	0	0	0	0	0	0	0	0	0	0	0	0	6	20.3	24.7	18.7	80	95	56
2008-12-14	2008	12	14	0	0	0	0	0	0	0	0	0	0	0	0	0	0	0	0	0	0	0	20.8	23.8	18.4	71	87	52
2008-12-15	2008	12	15	0	0	0	0	0	0	0	0	0	0	0	0	0	0	0	0	0	0	1	19.1	22.5	17.5	65	81	52
2008-12-16	2008	12	16	0	0	0	0	0	0	0	0	0	0	0	0	0	0	0	0	0	0	2	18.1	23	14.7	74	91	50
2008-12-17	2008	12	17	0	0	0	0	0	0	0	0	0	0	0	0	0	0	0	0	0	0	3	18.9	23.7	15.9	76	94	48
2008-12-18	2008	12	18	0	0	0	0	0	0	0	0	0	0	0	0	0	0	0	0	0	0	4	18.6	24.4	15.4	77	98	41
2008-12-19	2008	12	19	0	0	0	0	0	0	0	0	0	0	0	0	0	0	0	0	0	0	5	18.3	24.6	14.4	77	100	42
2008-12-20	2008	12	20	0	0	0	0	0	0	0	0	0	0	0	0	0	0	0	0	0	0	6	19.2	24.4	15.8	75	93	51
2008-12-21	2008	12	21	0	0	0	0	0	0	0	0	0	0	0	0	0	0	0	0	0	0	0	20.4	23.5	18	85	91	78
2008-12-22	2008	12	22	0	0	0	0	0	0	0	0	0	0	0	0	0	0	0	0	0	0	1	19.1	22.2	16	80	96	63
2008-12-23	2008	12	23	0	0	0	0	0	0	0	0	0	0	0	0	0	0	0	0	0	0	2	13.6	16	12.8	69	75	64
2008-12-24	2008	12	24	0	0	0	0	0	0	0	0	0	0	0	0	0	0	0	0	0	0	3	13.3	14.9	12.1	78	83	72
2008-12-25	2008	12	25	0	0	0	0	0	0	0	0	0	0	0	0	0	0	0	0	0	0	4	15.9	19.9	13.6	78	91	58
2008-12-26	2008	12	26	0	0	0	0	0	0	0	0	0	0	0	0	0	0	0	0	0	0	5	17.1	19.7	15	81	97	61
2008-12-27	2008	12	27	0	0	0	0	0	0	0	0	0	0	0	0	0	0	0	0	0	0	6	16.1	17.9	15	93	100	84
2008-12-28	2008	12	28	0	0	0	0	0	0	0	0	0	0	0	0	0	0	0	0	0	0	0	17.8	19.5	16.1	96	100	90
2008-12-29	2008	12	29	0	0	0	0	0	0	0	0	0	0	0	0	0	0	0	0	0	0	1	20	23.7	17.8	90	100	71
2008-12-30	2008	12	30	0	0	0	0	0	0	0	0	0	0	0	0	0	0	0	0	0	0	2	17.9	21	16.4	79	86	70
2008-12-31	2008	12	31	0	0	0	0	0	0	0	0	0	0	0	0	0	0	0	0	0	0	3	16.7	18.7	15.2	71	79	55
2009-01-01	2009	1	1	3	0	2	1	0	0	0	0	2	1	2	1	0	3	0	0	3	0	4	15.7	17.4	14.2	62	71	55
2009-01-02	2009	1	2	12	0	2	6	0	0	1	3	8	4	11	1	0	4	7	1	10	2	5	16.3	18.8	14.6	56	64	43
2009-01-03	2009	1	3	0	0	0	0	0	0	0	0	0	0	0	0	0	0	0	0	0	0	6	16	19.7	14.2	67	75	52
2009-01-04	2009	1	4	4	0	2	2	0	0	0	0	4	0	4	0	0	4	0	0	4	0	0	16.2	21.4	12.4	76	87	59
2009-01-05	2009	1	5	22	1	5	11	0	1	3	1	14	8	15	7	0	12	9	1	14	8	1	18.8	21.7	17	84	87	69
2009-01-06	2009	1	6	16	1	0	11	0	0	3	1	12	4	11	5	0	5	8	3	9	7	2	20.1	24.7	17.2	83	90	58
2009-01-07	2009	1	7	14	4	0	7	0	0	1	2	8	6	12	2	0	6	5	3	11	3	3	17.3	21.2	15.4	74	86	64
2009-01-08	2009	1	8	16	0	4	10	0	2	0	0	12	4	13	3	0	11	5	0	12	4	4	14.3	15.4	13.7	67	69	63
2009-01-09	2009	1	9	5	0	1	2	0	0	0	2	4	1	0	5	0	2	2	1	5	0	5	15.6	19.5	13.5	57	84	39
2009-01-10	2009	1	10	1	0	0	1	0	0	0	0	0	1	1	0	0	0	0	1	1	0	6	14.4	19.5	11.2	50	75	23
2009-01-11	2009	1	11	0	0	0	0	0	0	0	0	0	0	0	0	0	0	0	0	0	0	0	14.4	20.2	9.7	55	83	31
2009-01-12	2009	1	12	9	0	1	7	1	0	0	0	6	3	3	6	0	4	5	0	6	3	1	14.8	21	10.5	60	87	30
2009-01-13	2009	1	13	11	0	0	7	0	1	0	3	8	3	6	5	0	6	5	0	6	5	2	14.8	20.1	12	56	78	36
2009-01-14	2009	1	14	6	0	0	6	0	0	0	0	5	1	5	1	0	3	3	0	6	0	3	14.6	19.5	11.1	59	78	36
2009-01-15	2009	1	15	15	0	2	6	1	2	2	2	11	4	11	4	0	8	6	1	13	2	4	14.2	20.3	9.9	62	92	31
2009-01-16	2009	1	16	14	0	0	8	0	4	2	0	8	6	9	5	1	4	6	3	6	8	5	15.8	21.3	10.8	68	89	48
2009-01-17	2009	1	17	3	0	0	3	0	0	0	0	3	0	1	2	0	1	2	0	3	0	6	16.9	22.6	12.2	76	97	49
2009-01-18	2009	1	18	0	0	0	0	0	0	0	0	0	0	0	0	0	0	0	0	0	0	0	17.1	19.5	16.2	92	97	87
2009-01-19	2009	1	19	13	3	3	7	0	0	0	0	10	3	10	3	0	8	5	0	9	4	1	20.2	25.9	16.9	80	99	58
2009-01-20	2009	1	20	9	0	0	6	0	2	1	0	7	2	6	3	1	6	2	0	4	5	2	20	24.2	18.2	90	97	71
2009-01-21	2009	1	21	6	0	0	5	0	0	1	0	2	4	4	2	0	3	2	1	5	1	3	20.8	25.7	18.6	77	94	59
2009-01-22	2009	1	22	11	0	2	8	0	0	0	1	7	4	8	3	0	3	6	2	11	0	4	18.7	22.7	16.8	66	87	59
2009-01-23	2009	1	23	9	1	0	7	0	1	0	0	5	4	7	2	0	1	6	2	3	6	5	17.7	20.4	16.6	88	99	71
2009-01-24	2009	1	24	4	0	0	3	1	0	0	0	3	1	0	4	0	3	1	0	4	0	6	12.5	17.2	10.9	77	94	67
2009-01-25	2009	1	25	2	1	0	1	0	0	0	0	1	1	2	0	0	2	0	0	2	0	0	11.1	13	10	69	88	66
2009-01-26	2009	1	26	0	0	0	0	0	0	0	0	0	0	0	0	0	0	0	0	0	0	1	11.4	12.6	9.7	83	98	68
2009-01-27	2009	1	27	1	0	0	1	0	0	0	0	1	0	1	0	0	1	0	0	1	0	2	13.7	16.8	11.8	66	85	48
2009-01-28	2009	1	28	5	0	0	3	0	0	0	2	4	1	3	2	0	3	2	0	5	0	3	14.1	15.6	12.8	83	95	78
2009-01-29	2009	1	29	2	0	0	2	0	0	0	0	2	0	2	0	0	2	0	0	2	0	4	15.2	18.3	12.4	84	98	63
2009-01-30	2009	1	30	11	0	2	7	1	0	1	0	6	5	8	2	0	5	4	2	10	1	5	16	23.4	11.7	77	98	46
2009-01-31	2009	1	31	4	1	2	1	0	0	0	0	3	1	2	2	0	1	3	0	4	0	6	17.8	22.5	14.9	77	94	53
2009-02-01	2009	2	1	5	0	2	3	0	0	0	0	4	1	5	0	0	2	3	0	5	0	0	18.1	20.2	16.3	80	88	68
2009-02-02	2009	2	2	33	1	6	21	0	3	0	2	24	9	22	11	3	18	10	2	29	4	1	18.3	21	16.8	93	98	82
2009-02-03	2009	2	3	15	0	2	9	1	0	2	1	11	4	9	6	0	8	5	2	11	4	2	19.9	23.9	17.5	85	96	66
2009-02-04	2009	2	4	15	2	1	12	0	0	0	0	11	4	11	4	0	10	5	0	15	0	3	20.7	25.2	17.9	83	95	62
2009-02-05	2009	2	5	17	1	4	12	0	0	0	0	13	4	12	5	0	5	11	1	16	1	4	20	21.9	18.1	88	98	75
2009-02-06	2009	2	6	18	1	1	15	0	1	0	0	14	4	11	7	0	13	4	1	16	2	5	21.2	26.4	18.4	75	92	44
2009-02-07	2009	2	7	4	0	0	4	0	0	0	0	2	2	2	2	0	4	0	0	4	0	6	20.1	23.7	18.5	82	91	65
2009-02-08	2009	2	8	2	0	2	0	0	0	0	0	2	0	0	2	0	2	0	0	2	0	0	19.9	24.2	18.1	81	94	63
2009-02-09	2009	2	9	14	0	2	11	1	0	0	0	12	2	12	2	0	7	7	0	13	1	1	20.7	25.6	18.1	80	96	54
2009-02-10	2009	2	10	16	2	3	11	0	0	0	0	14	2	13	3	0	6	8	2	13	3	2	21.5	27.6	17.5	74	94	50
2009-02-11	2009	2	11	13	0	4	6	0	3	0	0	12	1	5	8	0	3	8	2	13	0	3	22.5	28.3	18.8	78	92	52
2009-02-12	2009	2	12	15	4	2	7	1	0	1	0	10	5	11	4	0	7	5	3	13	2	4	22.9	28.2	19.9	81	92	63
2009-02-13	2009	2	13	6	0	1	5	0	0	0	0	5	1	4	2	0	4	1	1	6	0	5	25.6	32.2	22	75	90	48
2009-02-14	2009	2	14	3	0	0	3	0	0	0	0	2	1	3	0	0	2	1	0	3	0	6	24.6	31	21.6	79	92	52
2009-02-15	2009	2	15	2	0	0	2	0	0	0	0	2	0	2	0	0	1	1	0	2	0	0	24.4	28.9	21.6	79	91	62
2009-02-16	2009	2	16	18	2	4	7	2	1	0	2	13	5	11	7	0	11	5	2	15	3	1	25.3	30.2	23.4	81	93	58
2009-02-17	2009	2	17	7	0	0	6	0	0	1	0	4	3	5	2	0	2	2	3	6	1	2	25.1	28.9	23.1	80	91	63
2009-02-18	2009	2	18	23	2	7	13	0	1	0	0	21	2	13	10	0	14	6	3	21	2	3	24.3	27.9	22.7	85	92	69
2009-02-19	2009	2	19	10	1	4	4	1	0	0	0	10	0	9	1	0	6	2	2	7	3	4	24.9	29.2	22.4	84	96	68
2009-02-20	2009	2	20	11	0	3	6	0	0	1	1	9	2	8	3	0	3	8	0	10	1	5	22.7	25.3	18.3	88	100	79
2009-02-21	2009	2	21	3	0	0	3	0	0	0	0	3	0	3	0	0	3	0	0	3	0	6	19.4	20.6	17.7	95	100	88
2009-02-22	2009	2	22	2	0	2	0	0	0	0	0	2	0	0	2	0	0	2	0	2	0	0	22.1	24.1	19.7	95	100	92
2009-02-23	2009	2	23	20	1	7	10	0	0	2	0	16	4	9	11	1	7	11	1	18	2	1	23.8	25.7	22.7	93	99	85
2009-02-24	2009	2	24	13	0	1	7	1	1	2	1	7	6	9	4	3	3	6	1	9	4	2	24.9	28.7	23.2	86	95	72
2009-02-25	2009	2	25	6	0	2	4	0	0	0	0	3	3	2	4	0	4	1	1	6	0	3	24.3	26.7	23.4	92	99	84
2009-02-26	2009	2	26	21	1	3	12	0	0	0	5	15	6	11	10	0	10	9	2	20	1	4	24.4	25.3	23.5	90	95	84
2009-02-27	2009	2	27	12	0	0	10	1	0	1	0	8	4	9	3	0	5	6	1	8	4	5	24.6	27.7	23.4	85	93	71
2009-02-28	2009	2	28	0	0	0	0	0	0	0	0	0	0	0	0	0	0	0	0	0	0	6	23.1	24.9	21.6	87	93	82
2009-03-01	2009	3	1	0	0	0	0	0	0	0	0	0	0	0	0	0	0	0	0	0	0	0	16.8	21.6	15.7	85	97	80
2009-03-02	2009	3	2	26	0	9	13	0	3	1	0	23	3	12	14	1	17	7	1	20	6	1	15.1	16.5	14.5	91	99	85
2009-03-03	2009	3	3	11	2	2	4	1	0	0	2	8	3	5	6	0	9	2	0	8	3	2	15.7	18.3	14	90	97	84
2009-03-04	2009	3	4	9	0	2	6	0	0	0	1	9	0	7	2	1	5	3	0	9	0	3	17.2	18.9	15.7	94	98	91
2009-03-05	2009	3	5	17	2	4	9	0	0	1	1	14	3	11	6	0	9	7	1	16	1	4	18.4	20.3	17.5	91	97	65
2009-03-06	2009	3	6	8	0	0	7	0	0	0	1	5	3	7	1	0	2	6	0	7	1	5	18.1	20.4	16.9	61	69	53
2009-03-07	2009	3	7	2	0	0	2	0	0	0	0	2	0	0	2	0	2	0	0	2	0	6	17	18.7	15.9	57	77	52
2009-03-08	2009	3	8	3	0	0	3	0	0	0	0	3	0	2	1	0	1	2	0	3	0	0	17.3	19.4	14.8	83	95	71
2009-03-09	2009	3	9	18	2	6	6	0	2	2	0	14	4	11	7	0	8	8	2	13	5	1	19.1	24.4	16.1	73	95	42
2009-03-10	2009	3	10	10	1	4	5	0	0	0	0	9	1	8	2	0	5	4	1	8	2	2	19.8	22.9	17.1	77	95	66
2009-03-11	2009	3	11	8	2	2	2	0	1	1	0	3	5	5	3	0	3	3	2	3	5	3	20.3	23.1	18.9	94	96	80
2009-03-12	2009	3	12	15	0	0	11	0	0	1	3	11	4	9	6	0	7	8	0	11	4	4	21.9	22.9	21.3	96	96	92
2009-03-13	2009	3	13	18	0	4	12	0	0	1	1	14	4	14	4	0	12	5	1	16	2	5	22.1	25.9	18	84	95	52
2009-03-14	2009	3	14	6	0	2	4	0	0	0	0	5	1	3	3	0	5	1	0	6	0	6	17.8	22.7	14.4	47	64	30
2009-03-15	2009	3	15	0	0	0	0	0	0	0	0	0	0	0	0	0	0	0	0	0	0	0	17.9	22.7	14.6	63	86	45
2009-03-16	2009	3	16	8	0	2	5	0	0	0	1	8	0	5	3	0	2	6	0	8	0	1	19.1	22.8	16.8	83	92	65
2009-03-17	2009	3	17	11	1	1	7	0	2	0	0	10	1	7	4	0	5	6	0	10	1	2	21.2	23.7	19	87	94	75
2009-03-18	2009	3	18	4	0	0	3	0	1	0	0	2	2	3	1	0	3	0	1	3	1	3	22.8	24.8	21.1	88	94	76
2009-03-19	2009	3	19	8	0	3	2	0	0	1	2	7	1	4	4	0	6	1	1	7	1	4	24.3	27.4	22.3	88	94	71
2009-03-20	2009	3	20	4	2	0	2	0	0	0	0	3	1	3	1	0	1	1	2	3	1	5	24.1	25.6	23.1	94	95	89
2009-03-21	2009	3	21	8	0	1	5	0	0	0	2	7	1	2	6	0	5	3	0	8	0	6	25.6	31.4	23.1	85	95	60
2009-03-22	2009	3	22	2	0	2	0	0	0	0	0	2	0	0	2	0	0	2	0	2	0	0	26	30.4	23.9	83	93	64
2009-03-23	2009	3	23	16	2	6	8	0	0	0	0	13	3	12	4	0	12	2	2	15	1	1	26.5	31.7	24.1	83	93	60
2009-03-24	2009	3	24	17	2	4	10	0	1	0	0	11	6	8	9	0	8	8	1	15	2	2	24.6	27	23.8	92	96	86
2009-03-25	2009	3	25	18	1	6	11	0	0	0	0	15	3	10	8	0	8	9	1	18	0	3	22.1	24.3	20.1	90	96	75
2009-03-26	2009	3	26	13	0	0	5	0	0	1	7	12	1	6	7	1	8	4	0	12	1	4	21.1	23.1	19.7	90	96	81
2009-03-27	2009	3	27	3	2	0	0	0	0	1	0	2	1	2	1	0	1	1	1	0	3	5	24.5	30.5	21.1	82	95	52
2009-03-28	2009	3	28	3	0	2	1	0	0	0	0	3	0	1	2	0	2	1	0	3	0	6	26.4	31.7	22.9	81	95	54
2009-03-29	2009	3	29	0	0	0	0	0	0	0	0	0	0	0	0	0	0	0	0	0	0	0	25.4	28.5	23.9	76	92	57
2009-03-30	2009	3	30	16	1	3	10	0	1	1	0	7	9	11	5	0	9	5	2	13	3	1	22.3	26.2	20.9	80	95	74
2009-03-31	2009	3	31	27	3	3	17	0	0	2	2	18	9	19	8	0	11	15	1	23	4	2	19.2	21.8	18	82	90	74
2009-04-01	2009	4	1	10	1	1	4	0	3	1	0	4	6	5	5	0	6	4	0	3	7	3	18.6	20.2	17.3	86	97	80
2009-04-02	2009	4	2	6	1	0	3	0	0	0	2	6	0	0	6	2	3	1	0	5	1	4	17.1	19.1	16.2	96	98	88
2009-04-03	2009	4	3	18	1	4	10	1	0	1	1	13	5	10	8	1	7	6	4	13	5	5	20.5	25.7	17.3	92	98	78
2009-04-04	2009	4	4	1	0	0	1	0	0	0	0	0	1	1	0	0	0	1	0	1	0	6	23.2	26.7	21.4	91	97	75
2009-04-05	2009	4	5	2	0	0	2	0	0	0	0	2	0	0	2	0	2	0	0	2	0	0	21.9	25.3	18.2	87	97	65
2009-04-06	2009	4	6	2	0	0	2	0	0	0	0	0	2	2	0	0	1	1	0	2	0	1	20.8	24.8	19.2	62	73	47
2009-04-07	2009	4	7	13	3	3	6	0	0	0	1	10	3	6	7	0	4	8	1	9	4	2	21.8	25.7	18.4	74	88	57
2009-04-08	2009	4	8	12	2	2	4	1	2	1	0	9	3	3	9	0	8	4	0	7	5	3	22.2	25.4	20.3	84	94	71
2009-04-09	2009	4	9	15	2	4	4	1	0	1	3	13	2	12	3	0	9	6	0	13	2	4	23.6	27.9	21.1	88	97	70
2009-04-10	2009	4	10	22	2	2	16	0	1	1	0	17	5	16	6	0	7	14	1	19	3	5	24.6	28.6	22.7	88	97	72
2009-04-11	2009	4	11	2	0	0	1	0	1	0	0	2	0	0	2	0	2	0	0	2	0	6	23.9	28.4	22.9	94	97	76
2009-04-12	2009	4	12	1	1	0	0	0	0	0	0	0	1	1	0	0	1	0	0	1	0	0	25.6	29.8	23.5	84	97	61
2009-04-13	2009	4	13	13	1	1	9	0	1	0	1	10	3	5	8	1	7	2	3	7	6	1	26.6	31.1	24.4	86	95	65
2009-04-14	2009	4	14	20	2	4	9	0	0	0	5	16	4	13	7	0	7	13	0	20	0	2	26.1	29.7	21.9	82	97	63
2009-04-15	2009	4	15	16	0	2	13	0	0	1	0	14	2	13	3	0	7	9	0	14	2	3	26.2	30.2	24	83	95	70
2009-04-16	2009	4	16	9	0	2	5	1	0	0	1	7	2	3	5	2	5	2	0	6	3	4	27.3	32.2	24.3	82	97	58
2009-04-17	2009	4	17	12	0	0	9	0	0	2	1	9	3	7	5	0	5	6	1	9	3	5	26.5	29.6	24.9	85	97	73
2009-04-18	2009	4	18	6	2	0	4	0	0	0	0	6	0	6	0	0	0	6	0	6	0	6	27.4	32.4	24.7	86	96	69
2009-04-19	2009	4	19	3	0	1	1	1	0	0	0	2	1	1	2	0	2	1	0	3	0	0	29.9	35.6	25.4	77	97	50
2009-04-20	2009	4	20	16	1	7	7	0	1	0	0	12	4	10	6	0	10	6	0	14	2	1	28.8	32.4	24	68	91	50
2009-04-21	2009	4	21	14	2	2	7	1	0	1	1	11	3	9	5	1	5	6	2	13	1	2	27.6	31.8	25.3	66	83	52
2009-04-22	2009	4	22	12	1	2	8	0	0	1	0	9	3	6	5	0	3	7	2	8	4	3	27.4	31.2	24.9	73	89	64
2009-04-23	2009	4	23	16	0	1	14	0	0	0	1	13	3	10	6	0	2	9	5	16	0	4	27.7	31.1	25.4	82	95	68
2009-04-24	2009	4	24	8	0	0	7	0	0	0	1	4	4	5	3	0	3	4	1	6	2	5	29	33.6	26.8	83	93	63
2009-04-25	2009	4	25	2	0	0	2	0	0	0	0	2	0	2	0	0	2	0	0	2	0	6	24.8	29.6	22.3	76	94	57
2009-04-26	2009	4	26	1	1	0	0	0	0	0	0	0	1	1	0	0	0	0	1	1	0	0	25.5	29.9	22.7	61	78	42
2009-04-27	2009	4	27	11	2	1	7	0	0	1	0	11	0	6	5	0	7	3	1	9	2	1	24.6	27.8	22.4	76	90	63
2009-04-28	2009	4	28	12	0	1	6	0	0	1	4	9	3	4	8	0	7	5	0	11	1	2	24.1	25.3	22.9	85	93	84
2009-04-29	2009	4	29	12	0	3	5	0	1	3	0	9	3	9	3	0	6	4	2	6	6	3	23.7	25.8	22.9	92	96	85
2009-04-30	2009	4	30	3	0	1	2	0	0	0	0	3	0	0	3	0	2	1	0	3	0	4	24.2	26.7	23.1	90	96	78
2009-05-01	2009	5	1	0	0	0	0	0	0	0	0	0	0	0	0	0	0	0	0	0	0	5	25.1	28.8	23.6	82	92	64
2009-05-02	2009	5	2	2	0	2	0	0	0	0	0	2	0	2	0	0	0	2	0	2	0	6	25.2	29.2	21.8	77	93	56
2009-05-03	2009	5	3	2	0	2	0	0	0	0	0	2	0	0	2	0	2	0	0	2	0	0	26.3	30.8	23.2	67	87	47
2009-05-04	2009	5	4	17	1	5	9	1	1	0	0	14	3	9	8	0	7	8	2	15	2	1	26.2	31.2	22.9	73	93	47
2009-05-05	2009	5	5	18	0	4	12	0	0	2	0	13	5	14	4	0	7	10	1	16	2	2	25.8	30.2	23.1	79	93	57
2009-05-06	2009	5	6	23	1	2	17	2	0	1	0	17	6	14	9	0	9	13	1	21	2	3	25.5	27.8	24.1	83	91	73
2009-05-07	2009	5	7	24	0	6	13	0	1	0	4	19	5	9	15	0	15	9	0	22	2	4	26	28.9	24.3	88	96	73
2009-05-08	2009	5	8	5	0	0	4	0	1	0	0	3	2	5	0	2	1	2	0	4	1	5	24.8	26.5	23.8	94	97	87
2009-05-09	2009	5	9	6	0	2	4	0	0	0	0	6	0	2	4	0	2	4	0	6	0	6	25	27	23.9	93	96	85
2009-05-10	2009	5	10	4	2	2	0	0	0	0	0	4	0	2	2	0	2	2	0	4	0	0	26.7	29.1	24.8	88	95	78
2009-05-11	2009	5	11	17	1	6	4	2	2	2	0	12	5	11	6	0	4	10	3	12	5	1	26.8	30.8	23.4	88	96	70
2009-05-12	2009	5	12	18	0	3	8	2	1	0	4	12	6	8	10	0	14	4	0	11	7	2	28.2	32.2	25.7	80	92	60
2009-05-13	2009	5	13	13	1	3	8	1	0	0	0	11	2	8	5	0	4	8	1	11	2	3	26.6	32.3	25.3	85	92	59
2009-05-14	2009	5	14	17	0	2	14	0	0	1	0	14	3	9	8	0	8	9	0	16	1	4	26.3	31.2	24.2	89	94	68
2009-05-15	2009	5	15	10	1	0	8	0	0	0	1	7	3	7	3	1	4	4	1	9	1	5	26.5	30.2	23.5	84	94	67
2009-05-16	2009	5	16	0	0	0	0	0	0	0	0	0	0	0	0	0	0	0	0	0	0	6	27	31	25.9	89	93	71
2009-05-17	2009	5	17	0	0	0	0	0	0	0	0	0	0	0	0	0	0	0	0	0	0	0	28.4	33.1	25.4	83	94	58
2009-05-18	2009	5	18	15	0	7	7	0	0	0	1	12	3	13	2	1	9	4	1	14	1	1	26.3	29.4	23.9	92	94	76
2009-05-19	2009	5	19	12	2	0	6	0	0	0	4	10	2	5	7	0	8	2	2	12	0	2	27.4	32.4	24.7	83	93	60
2009-05-20	2009	5	20	16	0	3	12	0	0	0	1	15	1	10	6	2	9	5	0	14	2	3	27.1	30.2	23.8	76	93	52
2009-05-21	2009	5	21	7	1	0	4	1	0	0	1	4	3	3	4	0	2	2	3	4	3	4	27.1	31.8	24.5	76	92	51
2009-05-22	2009	5	22	13	1	2	6	0	2	2	0	10	3	8	5	0	5	8	0	9	4	5	28.1	31.2	25.6	77	92	60
2009-05-23	2009	5	23	1	0	0	1	0	0	0	0	1	0	1	0	0	1	0	0	1	0	6	29	33.7	25.8	75	92	54
2009-05-24	2009	5	24	2	0	2	0	0	0	0	0	2	0	1	1	0	0	2	0	2	0	0	30	34.2	26.7	69	92	54
2009-05-25	2009	5	25	12	0	1	7	2	1	0	1	8	4	7	5	1	7	4	0	8	4	1	29.9	34.2	26.8	73	93	56
2009-05-26	2009	5	26	20	0	8	10	0	0	1	1	18	2	13	7	1	11	8	0	17	3	2	29.5	33.4	27.1	77	90	58
2009-05-27	2009	5	27	13	1	2	8	0	0	0	2	11	2	8	5	2	9	2	0	12	1	3	30	34.7	27.4	78	91	55
2009-05-28	2009	5	28	14	0	3	10	0	0	1	0	10	4	8	6	0	7	4	3	13	1	4	29.4	31.9	27.7	83	92	70
2009-05-29	2009	5	29	10	0	4	5	0	0	1	0	9	1	6	4	0	7	2	1	9	1	5	24.7	30.2	22.5	87	94	68
2009-05-30	2009	5	30	1	0	0	1	0	0	0	0	0	1	1	0	0	0	1	0	1	0	6	26.6	30.9	23.5	71	88	47
2009-05-31	2009	5	31	0	0	0	0	0	0	0	0	0	0	0	0	0	0	0	0	0	0	0	27.7	32.1	25	74	85	49
2009-06-01	2009	6	1	18	3	2	12	0	1	0	0	13	5	14	4	0	8	5	5	16	2	1	28.7	33.5	25.7	76	88	58
2009-06-02	2009	6	2	28	1	4	18	1	1	1	2	24	4	15	13	0	17	9	2	24	4	2	29.6	35	26.9	81	94	54
2009-06-03	2009	6	3	12	0	3	5	0	3	0	1	9	3	7	5	0	5	7	0	8	4	3	25.4	29.2	22	82	93	58
2009-06-04	2009	6	4	13	0	2	11	0	0	0	0	13	0	11	2	0	7	6	0	13	0	4	28.2	34.4	23.6	68	90	44
2009-06-05	2009	6	5	15	1	3	8	0	0	0	3	12	3	5	10	2	7	4	2	13	2	5	28.7	32.8	25.7	79	92	51
2009-06-06	2009	6	6	2	0	2	0	0	0	0	0	2	0	2	0	0	0	2	0	2	0	6	29.6	34.2	26.3	73	89	53
2009-06-07	2009	6	7	1	0	0	1	0	0	0	0	0	1	1	0	0	0	1	0	1	0	0	31.5	36.8	28.4	69	84	45
2009-06-08	2009	6	8	19	0	4	13	1	1	0	0	13	6	16	3	0	5	11	3	14	5	1	33.1	38.8	29.3	61	75	41
2009-06-09	2009	6	9	20	0	5	12	0	0	1	2	18	2	9	11	0	15	4	1	18	2	2	33.5	38.2	30.1	58	75	43
2009-06-10	2009	6	10	12	1	0	10	0	0	1	0	11	1	2	10	0	9	3	0	10	2	3	32.6	36.9	29.3	66	85	47
2009-06-11	2009	6	11	8	1	2	3	1	0	1	0	4	4	6	2	0	3	4	1	3	5	4	29.7	34	26.5	76	94	65
2009-06-12	2009	6	12	13	3	2	6	0	0	2	0	10	3	10	3	0	8	5	0	10	3	5	29.9	35.1	24.9	76	91	58
2009-06-13	2009	6	13	8	0	3	5	0	0	0	0	8	0	8	0	0	4	2	2	8	0	6	30.4	34.6	25.5	72	92	53
2009-06-14	2009	6	14	4	0	2	2	0	0	0	0	4	0	1	3	0	2	2	0	4	0	0	31	35.4	28.5	76	90	51
2009-06-15	2009	6	15	20	2	5	9	0	2	2	0	13	7	11	9	2	10	8	0	17	3	1	29.5	34.4	26.8	78	94	60
2009-06-16	2009	6	16	7	2	0	5	0	0	0	0	5	2	4	3	0	2	5	0	6	1	2	27	29.7	24.7	90	96	74
2009-06-17	2009	6	17	14	0	6	8	0	0	0	0	12	2	11	3	0	9	5	0	13	1	3	28.5	31.8	25.7	84	95	63
2009-06-18	2009	6	18	7	0	0	7	0	0	0	0	4	3	5	2	0	5	2	0	6	1	4	30.6	35.3	27.3	75	93	51
2009-06-19	2009	6	19	13	1	1	10	0	0	1	0	11	2	9	4	0	8	3	2	12	1	5	32.1	37.2	28.2	71	92	48
2009-06-20	2009	6	20	4	0	0	4	0	0	0	0	3	1	2	2	0	3	1	0	4	0	6	33.4	38.2	29.6	68	90	45
2009-06-21	2009	6	21	0	0	0	0	0	0	0	0	0	0	0	0	0	0	0	0	0	0	0	33.5	38	30.2	67	87	47
2009-06-22	2009	6	22	6	0	0	6	0	0	0	0	4	2	6	0	0	4	2	0	6	0	1	33.3	36.5	30.4	67	85	49
2009-06-23	2009	6	23	12	1	3	7	0	0	1	0	10	2	5	7	1	3	6	2	10	2	2	29.7	34.9	24.4	78	93	60
2009-06-24	2009	6	24	14	1	4	8	0	0	0	1	11	3	8	6	0	7	6	1	14	0	3	30.8	35.6	29.1	74	88	55
2009-06-25	2009	6	25	8	1	0	6	0	1	0	0	4	4	3	5	0	2	5	1	6	2	4	31.1	34.5	28	72	87	59
2009-06-26	2009	6	26	16	3	3	10	0	0	0	0	12	4	8	8	0	7	8	1	15	1	5	29.4	32.2	25.6	87	94	75
2009-06-27	2009	6	27	3	1	0	0	0	0	0	2	3	0	1	2	0	3	0	0	3	0	6	28.5	31.7	25.9	82	94	70
2009-06-28	2009	6	28	4	2	0	2	0	0	0	0	4	0	2	2	0	4	0	0	4	0	0	30.7	34.2	27.9	74	90	57
2009-06-29	2009	6	29	10	0	1	7	1	0	0	1	3	7	5	5	0	5	4	1	9	1	1	29.6	35.5	26.7	73	89	55
2009-06-30	2009	6	30	21	0	4	11	1	1	1	3	12	9	10	11	1	11	8	1	17	4	2	29.6	35.7	25.4	79	91	49
2009-07-01	2009	7	1	18	0	2	11	1	2	1	1	14	4	10	8	0	9	9	0	13	5	3	29.7	33.4	25.4	80	93	59
2009-07-02	2009	7	2	25	2	5	15	0	3	0	0	23	2	12	13	0	14	8	3	21	4	4	31.7	36.7	28.2	68	88	49
2009-07-03	2009	7	3	22	1	4	10	0	2	0	5	15	7	14	8	0	10	7	5	17	5	5	31	34.8	28.8	70	89	54
2009-07-04	2009	7	4	2	0	0	0	0	0	0	2	2	0	2	0	0	2	0	0	2	0	6	28	31	25.9	84	96	69
2009-07-05	2009	7	5	0	0	0	0	0	0	0	0	0	0	0	0	0	0	0	0	0	0	0	25.7	27.5	24.9	90	94	83
2009-07-06	2009	7	6	8	0	2	4	0	0	0	2	7	1	2	6	0	5	3	0	7	1	1	27	30.1	24	81	93	60
2009-07-07	2009	7	7	16	1	4	8	1	2	0	0	13	3	10	6	0	9	6	1	12	4	2	28.4	33.2	24.4	79	93	57
2009-07-08	2009	7	8	14	0	4	6	0	0	2	2	12	2	6	8	0	10	3	1	12	2	3	29.6	34.6	26.5	75	91	55
2009-07-09	2009	7	9	15	0	4	8	0	0	0	3	13	2	10	5	0	13	1	1	15	0	4	30.2	34.9	27.1	74	88	57
2009-07-10	2009	7	10	31	0	5	16	2	0	4	4	22	9	16	15	3	14	11	3	18	13	5	30.9	35.2	27.8	75	87	59
2009-07-11	2009	7	11	3	0	2	1	0	0	0	0	2	1	3	0	0	0	3	0	3	0	6	31.7	35.7	28.4	72	89	55
2009-07-12	2009	7	12	0	0	0	0	0	0	0	0	0	0	0	0	0	0	0	0	0	0	0	29.6	33.5	25.6	82	94	64
2009-07-13	2009	7	13	7	0	0	5	0	0	2	0	2	5	6	1	0	2	3	2	7	0	1	26.6	29.9	24.7	91	94	76
2009-07-14	2009	7	14	30	1	9	13	1	0	3	3	19	11	19	11	1	16	13	0	22	8	2	29.6	34.2	26.1	77	93	56
2009-07-15	2009	7	15	10	2	1	5	1	0	1	0	7	3	9	1	0	4	3	3	8	2	3	30.9	35.2	27.8	75	92	53
2009-07-16	2009	7	16	11	0	0	10	0	0	0	1	6	5	8	3	0	7	4	0	11	0	4	29.6	32.8	26.3	81	93	62
2009-07-17	2009	7	17	15	0	0	11	0	0	0	4	11	4	9	6	0	10	5	0	13	2	5	26.9	30.1	25.6	93	94	81
2009-07-18	2009	7	18	2	0	0	2	0	0	0	0	2	0	2	0	0	2	0	0	2	0	6	29.7	34.5	25.8	76	93	50
2009-07-19	2009	7	19	2	0	2	0	0	0	0	0	2	0	2	0	0	0	2	0	2	0	0	31.1	35.8	27.4	76	91	52
2009-07-20	2009	7	20	17	1	7	8	0	1	0	0	14	3	13	4	0	6	7	4	13	4	1	27	32.7	23.6	87	94	69
2009-07-21	2009	7	21	14	0	4	10	0	0	0	0	13	1	11	3	0	7	6	1	14	0	2	28.5	32.8	25.6	81	93	59
2009-07-22	2009	7	22	11	0	4	7	0	0	0	0	11	0	5	6	0	7	4	0	11	0	3	29.8	33.7	27.4	77	90	61
2009-07-23	2009	7	23	27	1	6	16	0	0	1	3	22	5	13	14	3	7	10	7	26	1	4	30.7	34.8	27.9	76	89	55
2009-07-24	2009	7	24	7	2	0	5	0	0	0	0	4	3	3	4	0	4	3	0	6	1	5	31.5	35.2	28.5	77	89	59
2009-07-25	2009	7	25	4	2	0	2	0	0	0	0	4	0	2	2	0	4	0	0	4	0	6	31.8	36.2	28.9	72	92	53
2009-07-26	2009	7	26	1	0	0	1	0	0	0	0	1	0	1	0	0	0	1	0	1	0	0	29.8	34	25.8	75	89	57
2009-07-27	2009	7	27	14	0	5	6	0	0	1	2	10	4	8	6	1	10	3	0	11	3	1	32.7	37.6	28.7	66	87	42
2009-07-28	2009	7	28	8	1	0	6	0	0	1	0	7	1	8	0	0	2	5	1	6	2	2	29.7	34.8	27.2	76	90	59
2009-07-29	2009	7	29	5	1	2	2	0	0	0	0	2	3	2	3	0	4	1	0	5	0	3	27.8	30.4	26.4	87	93	76
2009-07-30	2009	7	30	10	0	1	8	1	0	0	0	8	2	3	7	0	6	3	1	9	1	4	29.5	33.7	27.1	80	92	60
2009-07-31	2009	7	31	9	0	0	7	0	1	0	1	5	4	6	3	0	5	4	0	8	1	5	29.8	34.2	26.9	81	92	54
2009-08-01	2009	8	1	5	0	2	3	0	0	0	0	4	1	2	3	0	3	2	0	5	0	6	28.5	32.6	26.5	86	93	62
2009-08-02	2009	8	2	0	0	0	0	0	0	0	0	0	0	0	0	0	0	0	0	0	0	0	29.5	34.1	27	83	92	54
2009-08-03	2009	8	3	25	1	8	13	0	1	2	0	19	6	16	9	1	9	14	1	21	4	1	30.9	34.8	28	78	90	59
2009-08-04	2009	8	4	17	0	3	8	1	1	0	4	15	2	7	10	0	6	8	3	14	3	2	32	36.4	29.1	77	91	51
2009-08-05	2009	8	5	12	1	2	9	0	0	0	0	10	2	8	4	0	8	4	0	11	1	3	31.1	34.4	26.1	77	92	59
2009-08-06	2009	8	6	15	1	1	9	0	0	1	3	14	1	10	5	2	7	5	1	11	4	4	30.9	34.2	27.4	78	90	59
2009-08-07	2009	8	7	24	4	3	12	0	0	2	3	20	4	14	10	0	19	4	1	19	5	5	29.1	33	28	83	93	68
2009-08-08	2009	8	8	0	0	0	0	0	0	0	0	0	0	0	0	0	0	0	0	0	0	6	31.4	35.9	28.1	71	89	46
2009-08-09	2009	8	9	0	0	0	0	0	0	0	0	0	0	0	0	0	0	0	0	0	0	0	32.7	36.8	29.3	68	89	47
2009-08-10	2009	8	10	23	4	10	5	0	1	2	1	18	5	17	6	2	12	6	3	20	3	1	32.3	37.1	29	71	89	47
2009-08-11	2009	8	11	12	1	3	6	0	1	1	0	7	5	6	6	0	8	3	1	9	3	2	28.5	33.9	27.1	77	87	74
2009-08-12	2009	8	12	11	0	2	7	0	1	1	0	9	2	6	5	0	7	3	1	9	2	3	29.3	35.4	26.9	78	93	54
2009-08-13	2009	8	13	19	1	2	5	1	0	0	10	16	3	9	10	0	12	6	1	19	0	4	28.7	31.7	26.5	82	93	70
2009-08-14	2009	8	14	17	4	3	9	0	1	0	0	11	6	10	7	0	12	4	1	16	1	5	27.9	31.9	26.5	88	94	69
2009-08-15	2009	8	15	2	0	1	1	0	0	0	0	2	0	1	1	0	1	1	0	2	0	6	28.5	34.3	26	85	95	58
2009-08-16	2009	8	16	0	0	0	0	0	0	0	0	0	0	0	0	0	0	0	0	0	0	0	28.9	34.2	24.4	74	90	56
2009-08-17	2009	8	17	17	1	6	9	0	0	1	0	15	2	11	6	0	7	8	2	14	3	1	29.4	34.4	25.5	80	94	58
2009-08-18	2009	8	18	10	0	0	10	0	0	0	0	5	5	7	3	0	6	4	0	10	0	2	30.2	34.6	27.5	77	93	57
2009-08-19	2009	8	19	11	1	1	7	0	1	1	0	6	5	5	6	1	6	1	3	8	3	3	30.2	34.7	27.7	78	92	56
2009-08-20	2009	8	20	15	2	1	6	1	1	1	3	10	5	4	11	0	9	5	1	12	3	4	29.8	34.9	27.6	80	92	56
2009-08-21	2009	8	21	11	0	1	5	1	1	1	2	9	2	8	3	1	8	2	0	8	3	5	30	34.7	26.9	78	91	59
2009-08-22	2009	8	22	2	0	0	2	0	0	0	0	2	0	2	0	0	2	0	0	2	0	6	27.2	31.2	23.7	86	95	73
2009-08-23	2009	8	23	0	0	0	0	0	0	0	0	0	0	0	0	0	0	0	0	0	0	0	29.1	34.2	25.9	78	93	50
2009-08-24	2009	8	24	14	1	2	9	0	1	1	0	11	3	6	8	0	6	5	3	10	4	1	30.8	35.9	27.4	75	93	45
2009-08-25	2009	8	25	8	1	2	3	1	0	1	0	5	3	6	2	0	6	1	1	6	2	2	30.7	34.8	27.7	72	91	54
2009-08-26	2009	8	26	10	1	1	7	0	0	1	0	7	3	6	4	0	1	8	1	9	1	3	30.9	35.1	27.8	73	89	52
2009-08-27	2009	8	27	13	3	2	3	1	0	1	3	9	4	8	5	0	7	5	1	11	2	4	31.3	36.1	28.1	70	88	48
2009-08-28	2009	8	28	15	0	7	7	0	0	0	1	11	4	9	6	0	8	6	1	14	1	5	31	35.3	28.7	75	88	53
2009-08-29	2009	8	29	6	0	1	5	0	0	0	0	6	0	6	0	0	6	0	0	6	0	6	30.8	34.9	28.3	75	88	54
2009-08-30	2009	8	30	2	0	1	1	0	0	0	0	2	0	0	2	0	1	1	0	2	0	0	28.3	31.5	27.6	81	91	76
2009-08-31	2009	8	31	15	1	2	8	0	1	3	0	11	4	8	7	0	7	3	5	10	5	1	28.5	32.9	25.5	78	94	60
2009-09-01	2009	9	1	10	0	4	5	0	1	0	0	8	2	4	6	0	7	3	0	8	2	2	29.1	33.3	26.1	75	91	56
2009-09-02	2009	9	2	0	0	0	0	0	0	0	0	0	0	0	0	0	0	0	0	0	0	3	29.6	34	27	77	91	54
2009-09-03	2009	9	3	15	0	0	11	0	1	0	3	12	3	8	7	0	9	4	2	12	3	4	29.2	34.4	27.1	75	89	50
2009-09-04	2009	9	4	17	2	1	12	0	1	0	1	10	7	10	7	1	10	4	2	14	3	5	29.6	34.2	26.5	74	87	54
2009-09-05	2009	9	5	2	0	2	0	0	0	0	0	2	0	0	2	0	2	0	0	2	0	6	30.5	35.2	27.5	72	89	49
2009-09-06	2009	9	6	2	0	0	2	0	0	0	0	2	0	2	0	0	0	2	0	2	0	0	30.5	35	27.9	72	89	48
2009-09-07	2009	9	7	20	2	5	10	1	2	0	0	13	7	9	11	0	11	7	2	16	4	1	30.8	34.7	28	73	89	51
2009-09-08	2009	9	8	21	6	0	13	0	2	0	0	15	6	13	8	0	5	15	1	17	4	2	31.4	35.3	27.7	68	87	48
2009-09-09	2009	9	9	9	0	2	6	0	0	0	1	7	2	8	1	0	5	4	0	6	3	3	31.6	35.7	28.2	64	84	43
2009-09-10	2009	9	10	35	3	9	17	1	0	0	5	29	6	18	17	2	13	19	1	31	4	4	31.1	35.3	27.3	65	83	47
2009-09-11	2009	9	11	17	1	4	10	1	1	0	0	15	2	13	4	0	12	5	0	16	1	5	29.7	33.3	27.4	78	92	56
2009-09-12	2009	9	12	5	0	2	3	0	0	0	0	3	2	2	3	0	2	3	0	5	0	6	26.7	28.4	25.6	90	93	82
2009-09-13	2009	9	13	5	0	2	3	0	0	0	0	5	0	4	1	0	3	2	0	5	0	0	28.7	33.6	25.9	80	93	52
2009-09-14	2009	9	14	21	0	3	14	2	0	2	0	16	5	16	5	0	14	4	3	17	4	1	30.4	35.2	27.4	76	92	48
2009-09-15	2009	9	15	9	1	0	8	0	0	0	0	7	2	5	4	0	4	4	1	8	1	2	31.2	34.9	28.1	75	94	60
2009-09-16	2009	9	16	15	5	2	5	2	0	0	1	13	2	9	6	1	7	2	5	12	3	3	25.9	32.5	25.3	90	94	82
2009-09-17	2009	9	17	16	1	1	8	1	0	0	5	10	6	13	3	0	7	7	2	16	0	4	27.3	31.3	25	86	94	66
2009-09-18	2009	9	18	15	1	2	11	0	0	1	0	13	2	11	4	0	8	3	4	14	1	5	29.7	34.8	26.5	80	94	53
2009-09-19	2009	9	19	3	0	0	3	0	0	0	0	2	1	2	1	0	0	3	0	3	0	6	31.1	36.6	27.5	71	91	46
2009-09-20	2009	9	20	5	0	0	5	0	0	0	0	4	1	0	5	0	2	3	0	5	0	0	31.4	36.8	28.6	77	91	47
2009-09-21	2009	9	21	8	0	1	6	0	0	1	0	8	0	2	6	0	3	1	4	7	1	1	28.1	32.4	24.1	87	96	71
2009-09-22	2009	9	22	13	0	3	9	1	0	0	0	9	4	7	6	0	6	7	0	12	1	2	26.2	29.7	23.9	73	92	57
2009-09-23	2009	9	23	12	0	2	9	0	1	0	0	10	2	8	4	0	2	10	0	11	1	3	27.9	32.4	24.2	71	93	48
2009-09-24	2009	9	24	24	1	4	13	0	2	1	3	18	6	14	10	1	14	8	1	22	2	4	28.5	31.9	26.2	76	92	58
2009-09-25	2009	9	25	10	1	2	5	0	0	1	1	6	4	5	5	0	6	3	1	8	2	5	27.1	31.4	25.5	85	94	62
2009-09-26	2009	9	26	3	0	0	3	0	0	0	0	2	1	2	1	0	3	0	0	3	0	6	27.6	32.1	25	82	95	62
2009-09-27	2009	9	27	1	0	0	1	0	0	0	0	0	1	1	0	0	1	0	0	1	0	0	28.7	34	25.4	77	94	50
2009-09-28	2009	9	28	16	2	7	6	0	0	1	0	14	2	10	6	0	9	7	0	14	2	1	28.9	32.7	25.9	58	70	47
2009-09-29	2009	9	29	14	2	3	7	0	0	0	2	14	0	8	6	0	7	5	2	14	0	2	28	30.3	26.7	59	67	50
2009-09-30	2009	9	30	14	0	3	7	0	1	1	2	9	5	6	8	1	6	6	1	11	3	3	25	28.6	23.2	80	92	59
2009-10-01	2009	10	1	34	4	6	16	0	1	1	6	22	12	23	11	0	22	8	4	32	2	4	24.1	25.8	22.9	90	94	84
2009-10-02	2009	10	2	23	0	4	11	2	2	1	3	21	2	13	10	1	8	12	2	15	8	5	27.9	33.4	24.3	76	89	49
2009-10-03	2009	10	3	4	0	2	2	0	0	0	0	4	0	2	2	0	2	2	0	4	0	6	29.7	34.9	26.1	70	92	43
2009-10-04	2009	10	4	0	0	0	0	0	0	0	0	0	0	0	0	0	0	0	0	0	0	0	29.5	34.1	26	72	90	49
2009-10-05	2009	10	5	23	2	1	15	2	0	1	2	21	2	14	9	2	11	9	1	20	3	1	29.3	33.5	26.1	67	92	42
2009-10-06	2009	10	6	18	0	4	13	0	0	0	1	16	2	12	6	0	10	5	3	14	4	2	28.3	34.2	24.5	64	91	32
2009-10-07	2009	10	7	10	1	5	4	0	0	0	0	6	4	7	3	0	6	4	0	10	0	3	28.3	33.6	23.9	59	84	33
2009-10-08	2009	10	8	19	1	2	9	0	0	0	7	13	6	9	10	3	4	9	3	17	2	4	28.6	33.3	24.9	60	82	37
2009-10-09	2009	10	9	16	0	2	12	0	2	0	0	14	2	9	7	1	11	2	2	12	4	5	28.5	32.6	25.9	69	82	53
2009-10-10	2009	10	10	1	0	0	1	0	0	0	0	0	1	0	1	0	0	1	0	1	0	6	28.4	31.4	26.9	78	85	63
2009-10-11	2009	10	11	3	0	0	3	0	0	0	0	2	1	2	1	0	3	0	0	3	0	0	27.9	31.2	25.4	71	85	59
2009-10-12	2009	10	12	15	2	5	7	0	1	0	0	12	3	11	4	0	7	6	2	13	2	1	28.5	32.5	25.9	65	88	50
2009-10-13	2009	10	13	22	1	5	8	1	5	0	2	13	9	14	8	1	12	6	3	14	8	2	26.8	29.7	25.8	77	88	64
2009-10-14	2009	10	14	10	0	0	6	0	0	3	1	7	3	7	3	0	5	4	1	7	3	3	24	26.7	21.9	82	95	73
2009-10-15	2009	10	15	19	4	6	3	0	0	0	6	13	6	7	12	1	9	9	0	18	1	4	21.6	22.4	20.5	93	97	90
2009-10-16	2009	10	16	15	1	1	10	1	0	1	1	9	6	9	6	0	9	4	2	10	5	5	23.3	25.7	21.4	89	95	79
2009-10-17	2009	10	17	2	0	0	2	0	0	0	0	0	2	0	2	0	1	0	1	2	0	6	26	31.8	22.4	79	95	48
2009-10-18	2009	10	18	3	0	2	1	0	0	0	0	3	0	2	1	0	2	1	0	3	0	0	27.9	32.2	23.6	72	92	49
2009-10-19	2009	10	19	12	0	4	5	1	2	0	0	9	3	6	6	0	9	3	0	9	3	1	28.2	32.8	24.9	70	86	51
2009-10-20	2009	10	20	9	0	4	5	0	0	0	0	8	1	3	6	0	4	5	0	9	0	2	26.6	29.4	24.3	79	96	68
2009-10-21	2009	10	21	9	0	2	4	0	2	1	0	7	2	6	3	1	6	2	0	6	3	3	24.4	26.9	22.1	81	90	68
2009-10-22	2009	10	22	17	5	0	6	0	0	0	6	15	2	5	12	0	9	5	3	16	1	4	24.4	27.9	21.7	78	93	61
2009-10-23	2009	10	23	11	0	1	6	2	1	0	1	9	2	5	6	1	6	4	0	8	3	5	26.1	31.2	21.7	69	91	46
2009-10-24	2009	10	24	9	2	2	5	0	0	0	0	8	1	8	1	0	1	8	0	9	0	6	26.8	32	23.4	76	89	52
2009-10-25	2009	10	25	2	0	1	1	0	0	0	0	2	0	2	0	0	1	1	0	2	0	0	27.4	31.4	25.3	78	92	60
2009-10-26	2009	10	26	7	0	0	6	0	0	1	0	5	2	4	3	0	5	2	0	6	1	1	27.4	32.1	25	78	92	54
2009-10-27	2009	10	27	14	1	3	8	0	2	0	0	9	5	5	8	0	3	10	1	12	2	2	27.2	31.7	24.7	80	93	60
2009-10-28	2009	10	28	13	2	0	10	0	1	0	0	11	2	4	9	0	6	5	2	12	1	3	27.3	31.6	24.9	75	89	48
2009-10-29	2009	10	29	18	4	2	6	0	0	0	6	17	1	4	14	2	4	12	0	15	3	4	25	27.9	23.5	87	95	70
2009-10-30	2009	10	30	13	0	0	11	1	1	0	0	7	6	7	6	0	8	4	1	12	1	5	25.4	30.7	22.5	80	93	52
2009-10-31	2009	10	31	0	0	0	0	0	0	0	0	0	0	0	0	0	0	0	0	0	0	6	25.7	31	22.4	75	93	49
2009-11-01	2009	11	1	1	0	0	1	0	0	0	0	1	0	1	0	0	0	1	0	1	0	0	26.7	31.9	23.1	72	93	48
2009-11-02	2009	11	2	17	0	4	10	0	2	0	1	13	4	12	5	0	11	6	0	13	4	1	25.5	28.4	23.4	48	59	38
2009-11-03	2009	11	3	11	0	4	3	1	1	0	2	9	2	8	3	0	6	5	0	9	2	2	22.5	25.9	19.4	44	55	37
2009-11-04	2009	11	4	13	1	3	7	0	1	1	0	11	2	10	3	0	7	6	0	11	2	3	22.1	26	19.4	53	73	39
2009-11-05	2009	11	5	28	7	2	10	1	2	2	4	22	6	15	13	0	8	11	9	20	8	4	22	27.8	18.8	62	86	37
2009-11-06	2009	11	6	10	1	0	8	0	0	1	0	8	2	4	6	0	6	3	1	8	2	5	23.3	29.7	18.7	68	88	46
2009-11-07	2009	11	7	1	0	0	1	0	0	0	0	0	1	0	1	0	1	0	0	1	0	6	25.2	30.7	21.5	73	88	52
2009-11-08	2009	11	8	0	0	0	0	0	0	0	0	0	0	0	0	0	0	0	0	0	0	0	26.6	31.3	23.5	78	92	57
2009-11-09	2009	11	9	23	5	2	14	0	0	2	0	18	5	17	6	0	13	4	6	18	5	1	27.3	32.3	25	82	93	57
2009-11-10	2009	11	10	12	2	4	3	0	0	3	0	8	4	9	3	0	3	8	1	7	5	2	28.2	33.2	25.7	79	94	51
2009-11-11	2009	11	11	21	1	2	16	0	0	0	2	17	4	15	6	2	12	6	1	20	1	3	28.5	34.6	25.1	76	95	42
2009-11-12	2009	11	12	20	1	3	10	2	0	0	4	15	5	15	5	0	9	9	2	18	2	4	28.6	34.3	26.8	79	93	46
2009-11-13	2009	11	13	12	0	1	6	2	0	1	2	10	2	9	3	0	10	2	0	9	3	5	22.5	28.7	20.6	54	71	45
2009-11-14	2009	11	14	5	0	3	2	0	0	0	0	5	0	1	4	0	3	2	0	5	0	6	21.3	23.1	20.5	56	74	47
2009-11-15	2009	11	15	4	0	0	4	0	0	0	0	4	0	4	0	0	2	2	0	4	0	0	17.6	21.2	15.7	82	97	69
2009-11-16	2009	11	16	16	1	7	6	0	1	1	0	16	0	9	7	0	10	5	1	13	3	1	16.4	17.9	14.5	81	98	59
2009-11-17	2009	11	17	6	1	2	2	1	0	0	0	5	1	1	5	1	4	0	1	5	1	2	17.5	19.8	15.6	45	59	37
2009-11-18	2009	11	18	7	1	0	4	1	0	0	1	5	2	3	4	1	1	5	0	5	2	3	16.5	19.1	13.8	42	44	38
2009-11-19	2009	11	19	17	3	2	9	0	1	0	2	14	3	9	8	0	9	8	0	15	2	4	15.9	18.8	13.6	46	58	41
2009-11-20	2009	11	20	13	0	1	11	1	0	0	0	11	2	8	5	0	10	3	0	12	1	5	15.9	18.2	14.1	51	63	44
2009-11-21	2009	11	21	0	0	0	0	0	0	0	0	0	0	0	0	0	0	0	0	0	0	6	16.5	19.8	14.1	47	58	43
2009-11-22	2009	11	22	2	0	0	2	0	0	0	0	2	0	0	2	0	2	0	0	2	0	0	17.4	21.8	14.5	51	61	46
2009-11-23	2009	11	23	19	1	0	18	0	0	0	0	17	2	14	5	0	9	9	1	18	1	1	18.2	24.5	13.3	59	85	36
2009-11-24	2009	11	24	15	0	2	12	0	0	1	0	11	4	7	8	1	8	6	0	13	2	2	19.9	25.6	15.1	72	90	53
2009-11-25	2009	11	25	10	1	1	8	0	0	0	0	10	0	5	5	0	7	3	0	8	2	3	21	25.7	18.4	83	94	60
2009-11-26	2009	11	26	17	4	4	5	0	0	0	4	12	5	6	11	2	6	6	3	14	3	4	22.5	27.8	19.6	84	96	59
2009-11-27	2009	11	27	17	0	9	6	0	1	1	0	15	2	12	5	1	8	8	0	14	3	5	23.5	27.6	21.4	86	94	60
2009-11-28	2009	11	28	5	0	2	2	0	0	0	1	4	1	1	4	0	1	4	0	5	0	6	23.7	27.5	21.4	83	96	58
2009-11-29	2009	11	29	2	0	0	1	1	0	0	0	0	2	0	2	0	2	0	0	2	0	0	23.1	27.6	20.6	81	98	55
2009-11-30	2009	11	30	16	0	0	10	1	2	1	2	10	6	9	7	0	5	9	2	10	6	1	22.4	24.4	21.5	77	87	64
2009-12-01	2009	12	1	10	0	0	8	1	0	0	1	8	2	7	3	0	5	4	1	9	1	2	21.4	24.5	18.7	78	94	57
2009-12-02	2009	12	2	23	3	0	15	0	1	2	2	20	3	16	7	0	11	9	3	18	5	3	20.6	24.7	18.1	76	92	54
2009-12-03	2009	12	3	24	0	2	8	0	0	2	12	19	5	8	16	3	17	4	0	19	5	4	20.7	23.7	18	55	74	42
2009-12-04	2009	12	4	23	2	2	15	1	2	1	0	14	9	13	10	0	12	9	2	15	8	5	18.9	21.4	16.8	71	82	61
2009-12-05	2009	12	5	0	0	0	0	0	0	0	0	0	0	0	0	0	0	0	0	0	0	6	20.2	24	17.5	60	75	47
2009-12-06	2009	12	6	5	0	2	3	0	0	0	0	5	0	4	1	0	3	2	0	5	0	0	20.9	25.2	18	73	84	58
2009-12-07	2009	12	7	19	1	0	15	1	0	2	0	10	9	14	5	0	12	5	2	14	5	1	22.6	27.2	20.2	79	92	57
2009-12-08	2009	12	8	19	1	0	15	1	0	2	0	13	6	10	9	0	9	6	4	15	4	2	23	26.9	21.1	84	93	63
2009-12-09	2009	12	9	23	1	4	15	0	0	3	0	18	5	16	7	0	7	15	1	17	6	3	22.3	24.8	20.9	83	91	69
2009-12-10	2009	12	10	37	7	9	17	0	1	0	3	31	6	23	14	2	17	11	7	31	6	4	22.7	27.6	20.7	83	93	57
2009-12-11	2009	12	11	23	3	0	14	1	2	3	0	14	9	15	7	0	9	10	4	16	7	5	23.6	29.7	20.4	78	94	42
2009-12-12	2009	12	12	3	0	2	1	0	0	0	0	2	1	3	0	0	2	0	1	3	0	6	23.7	28.3	21	79	94	54
2009-12-13	2009	12	13	2	0	0	1	1	0	0	0	1	1	1	1	0	2	0	0	2	0	0	23.3	27.6	21.1	81	92	56
2009-12-14	2009	12	14	12	1	3	7	1	0	0	0	9	3	8	4	0	5	5	2	11	1	1	23.8	28.5	21.1	81	93	57
2009-12-15	2009	12	15	21	2	0	13	3	0	3	0	15	6	11	10	2	7	9	3	13	8	2	24.3	29	21.9	81	93	48
2009-12-16	2009	12	16	7	2	0	1	2	0	1	1	2	5	4	3	0	3	4	0	5	2	3	18.9	25.1	17.5	55	88	50
2009-12-17	2009	12	17	21	2	0	4	2	1	0	12	14	7	9	12	0	13	6	2	18	3	4	16.3	18.7	15.4	64	89	53
2009-12-18	2009	12	18	15	2	4	8	1	0	0	0	11	4	8	7	1	9	5	0	13	2	5	15.6	16.4	14.8	61	68	57
2009-12-19	2009	12	19	5	0	3	2	0	0	0	0	5	0	2	3	0	3	2	0	5	0	6	15.3	16.5	14.3	59	64	52
2009-12-20	2009	12	20	1	0	0	1	0	0	0	0	0	1	1	0	0	1	0	0	1	0	0	14.9	16.5	13.9	57	77	48
2009-12-21	2009	12	21	15	1	3	10	0	0	1	0	8	7	11	4	0	11	4	0	14	1	1	15	16.5	12.2	62	75	54
2009-12-22	2009	12	22	21	2	1	6	2	0	1	9	13	8	4	17	2	12	6	1	18	3	2	17	21.6	14.7	64	83	55
2009-12-23	2009	12	23	12	0	0	10	2	0	0	0	10	2	7	5	0	9	3	0	11	1	3	18.3	23.2	14.2	77	86	64
2009-12-24	2009	12	24	23	1	1	19	0	0	0	2	15	8	17	6	1	11	10	1	22	1	4	20.3	25.2	16.6	78	89	61
2009-12-25	2009	12	25	15	1	3	9	0	0	1	1	14	1	9	5	0	10	2	3	13	2	5	21.9	26.2	19.6	80	92	49
2009-12-26	2009	12	26	1	0	0	1	0	0	0	0	1	0	0	1	0	0	1	0	1	0	6	21.4	24.4	19.8	86	90	72
2009-12-27	2009	12	27	3	1	0	2	0	0	0	0	2	1	3	0	0	3	0	0	3	0	0	21.5	27.2	18.6	78	94	51
2009-12-28	2009	12	28	14	0	4	6	2	1	0	1	9	5	9	5	0	8	6	0	11	3	1	16.5	19.7	14.3	54	71	42
2009-12-29	2009	12	29	20	4	2	9	0	0	2	3	17	3	12	8	2	10	5	3	17	3	2	16.5	18.2	14.9	82	93	71
2009-12-30	2009	12	30	7	0	0	5	1	0	0	1	4	3	3	4	0	5	1	1	6	1	3	17.8	19.2	16.7	89	95	82
2009-12-31	2009	12	31	19	0	0	13	2	0	1	3	14	5	8	11	0	5	13	1	15	4	4	17.8	19.1	17	90	95	83
2010-01-01	2010	1	1	7	2	0	5	0	0	0	0	6	1	3	4	0	5	2	0	7	0	5	16.6	17.7	16.1	95	96	90
2010-01-02	2010	1	2	0	0	0	0	0	0	0	0	0	0	0	0	0	0	0	0	0	0	6	16.6	17.7	15.5	91	97	77
2010-01-03	2010	1	3	3	0	1	2	0	0	0	0	3	0	1	2	0	3	0	0	3	0	0	19	22.7	17	78	86	64
2010-01-04	2010	1	4	13	1	4	6	1	0	0	1	10	3	8	5	0	7	4	2	10	3	1	19.7	22.3	18.1	88	96	78
2010-01-05	2010	1	5	21	2	8	8	1	0	1	1	15	6	13	8	1	6	12	2	17	4	2	22.2	26.5	19.9	87	97	65
2010-01-06	2010	1	6	19	0	5	11	1	0	2	0	12	7	10	9	0	13	5	1	15	4	3	20.7	23.6	18.4	83	96	64
2010-01-07	2010	1	7	11	0	5	1	0	0	2	3	7	4	5	6	2	1	8	0	8	3	4	16.1	18.8	15.2	87	99	73
2010-01-08	2010	1	8	13	2	3	8	0	0	0	0	9	4	9	4	0	5	5	3	13	0	5	15.9	18.7	13.1	69	93	48
2010-01-09	2010	1	9	3	0	0	3	0	0	0	0	3	0	1	2	0	1	2	0	3	0	6	17.3	19.5	15	85	94	79
2010-01-10	2010	1	10	2	0	0	2	0	0	0	0	2	0	2	0	0	2	0	0	2	0	0	19.5	24.7	16.7	89	99	62
2010-01-11	2010	1	11	20	0	1	14	1	1	2	1	12	8	10	10	0	12	6	2	13	7	1	16.7	20.2	15.5	78	93	68
2010-01-12	2010	1	12	14	2	2	6	0	2	2	0	10	4	5	9	0	8	5	1	10	4	2	14.8	16.6	13.6	60	70	48
2010-01-13	2010	1	13	10	0	4	6	0	0	0	0	7	3	6	4	0	5	4	1	6	4	3	14.5	16.2	13.2	50	56	43
2010-01-14	2010	1	14	11	0	2	7	1	1	0	0	7	4	5	6	0	6	4	1	10	1	4	15.1	17.2	13.5	50	66	43
2010-01-15	2010	1	15	4	0	0	4	0	0	0	0	4	0	4	0	0	3	1	0	3	1	5	16.1	19.1	13.2	72	97	66
2010-01-16	2010	1	16	2	0	1	1	0	0	0	0	2	0	2	0	0	0	2	0	2	0	6	16	18.4	13.8	78	98	57
2010-01-17	2010	1	17	4	0	0	4	0	0	0	0	3	1	2	2	0	4	0	0	4	0	0	18.6	21.9	16.2	69	85	56
2010-01-18	2010	1	18	8	0	0	8	0	0	0	0	3	5	5	3	0	1	7	0	8	0	1	18.4	23.9	13.9	74	98	47
2010-01-19	2010	1	19	10	2	2	5	0	0	0	1	8	2	3	7	0	9	1	0	9	1	2	19.3	25.2	14.7	77	95	51
2010-01-20	2010	1	20	9	0	2	3	0	0	1	3	7	2	2	7	0	4	3	2	8	1	3	20.1	21.7	19	88	92	81
2010-01-21	2010	1	21	7	0	0	1	1	0	1	4	5	2	1	6	0	2	3	2	6	1	4	20.4	21	19.4	95	99	87
2010-01-22	2010	1	22	15	1	5	9	0	0	0	0	13	2	9	6	0	8	6	1	15	0	5	19.1	21.4	16.2	95	98	88
2010-01-23	2010	1	23	0	0	0	0	0	0	0	0	0	0	0	0	0	0	0	0	0	0	6	14.3	16.2	13.6	87	92	82
2010-01-24	2010	1	24	0	0	0	0	0	0	0	0	0	0	0	0	0	0	0	0	0	0	0	15.5	18.1	13.4	83	91	74
2010-01-25	2010	1	25	10	1	4	3	0	0	1	1	9	1	6	4	0	5	5	0	9	1	1	17.1	18.6	16.1	88	100	68
2010-01-26	2010	1	26	9	1	0	8	0	0	0	0	6	3	6	3	0	2	5	2	9	0	2	16.7	18	16.4	76	82	70
2010-01-27	2010	1	27	8	1	0	5	0	0	1	1	2	6	6	2	0	6	1	1	7	1	3	17.2	19.8	15.1	86	97	79
2010-01-28	2010	1	28	12	0	1	7	1	0	1	2	11	1	5	7	0	8	4	0	10	2	4	18.9	21.4	17.5	93	100	78
2010-01-29	2010	1	29	7	1	0	5	0	0	1	0	6	1	7	0	0	4	1	2	5	2	5	21.2	24.7	19.3	90	100	73
2010-01-30	2010	1	30	2	0	0	2	0	0	0	0	2	0	0	2	0	0	2	0	2	0	6	22.8	27.8	19.8	86	99	62
2010-01-31	2010	1	31	0	0	0	0	0	0	0	0	0	0	0	0	0	0	0	0	0	0	0	23.8	28	21.5	84	94	62
2010-02-01	2010	2	1	17	1	1	12	1	1	1	0	12	5	11	6	0	6	10	1	13	4	1	23.9	28.2	22.3	85	96	62
2010-02-02	2010	2	2	13	1	2	7	3	0	0	0	8	5	5	8	0	5	7	1	9	4	2	24.3	28.5	21.9	83	95	66
2010-02-03	2010	2	3	14	1	2	4	3	2	2	0	8	6	11	3	0	6	6	2	8	6	3	24.8	28.8	22.8	85	94	66
2010-02-04	2010	2	4	31	4	4	11	2	1	7	2	19	12	22	9	0	10	20	1	18	13	4	24.6	28.1	23.2	87	95	73
2010-02-05	2010	2	5	15	3	4	6	0	0	2	0	14	1	9	6	0	8	6	1	10	5	5	22.9	25.4	21.9	92	98	81
2010-02-06	2010	2	6	5	0	1	4	0	0	0	0	5	0	5	0	0	1	4	0	5	0	6	24.8	29.3	21.8	87	96	66
2010-02-07	2010	2	7	0	0	0	0	0	0	0	0	0	0	0	0	0	0	0	0	0	0	0	25.7	29.9	23.7	83	94	60
2010-02-08	2010	2	8	20	1	4	13	1	1	0	0	16	4	15	5	0	8	11	1	16	4	1	25.7	30.2	23.7	82	92	64
2010-02-09	2010	2	9	9	0	0	5	1	0	1	2	6	3	4	5	0	5	2	2	4	5	2	26	31.7	23.2	82	96	58
2010-02-10	2010	2	10	12	0	0	9	0	1	1	1	9	3	7	5	0	6	6	0	7	5	3	26.4	33.5	22.3	78	95	43
2010-02-11	2010	2	11	8	2	0	6	0	0	0	0	7	1	4	4	0	2	3	3	8	0	4	26.8	33.7	22.4	76	97	44
2010-02-12	2010	2	12	13	0	4	9	0	0	0	0	9	4	6	7	0	3	10	0	11	2	5	20.5	28.2	18.4	71	93	57
2010-02-13	2010	2	13	5	0	0	5	0	0	0	0	4	1	4	1	0	4	1	0	5	0	6	15.2	18.4	13.8	82	99	67
2010-02-14	2010	2	14	2	0	0	1	0	0	0	1	1	1	2	0	0	1	0	1	2	0	0	15	16.1	13.9	95	99	85
2010-02-15	2010	2	15	1	0	1	0	0	0	0	0	1	0	0	1	0	1	0	0	1	0	1	13.5	15.4	12.2	83	97	69
2010-02-16	2010	2	16	1	0	1	0	0	0	0	0	1	0	1	0	0	0	1	0	1	0	2	13.1	15.2	10.9	73	91	59
2010-02-17	2010	2	17	6	2	0	4	0	0	0	0	6	0	4	2	0	2	2	2	6	0	3	12.6	14.3	11.2	72	94	58
2010-02-18	2010	2	18	5	0	4	1	0	0	0	0	4	1	5	0	0	0	2	3	5	0	4	13.5	14.5	12	62	78	46
2010-02-19	2010	2	19	1	0	0	1	0	0	0	0	1	0	1	0	0	1	0	0	1	0	5	12.9	16	10	69	84	56
2010-02-20	2010	2	20	0	0	0	0	0	0	0	0	0	0	0	0	0	0	0	0	0	0	6	15.6	18.2	13.8	62	78	51
2010-02-21	2010	2	21	0	0	0	0	0	0	0	0	0	0	0	0	0	0	0	0	0	0	0	16.3	18	14.7	85	97	78
2010-02-22	2010	2	22	20	3	3	13	0	0	0	1	16	4	12	8	1	7	12	0	18	2	1	17.6	21.4	14.9	84	98	64
2010-02-23	2010	2	23	16	0	0	15	0	1	0	0	10	6	10	6	0	11	5	0	15	1	2	19.4	21.1	17.6	86	95	77
2010-02-24	2010	2	24	17	3	3	8	2	0	0	1	12	5	10	7	0	12	4	1	13	4	3	22.3	27.9	19.6	86	96	64
2010-02-25	2010	2	25	10	2	2	4	1	0	0	1	8	2	8	2	0	6	2	2	10	0	4	25.9	33.4	21.3	72	96	37
2010-02-26	2010	2	26	12	1	0	11	0	0	0	0	9	3	9	3	0	8	3	1	12	0	5	26	34.7	21	71	89	33
2010-02-27	2010	2	27	7	0	4	3	0	0	0	0	7	0	5	2	0	5	2	0	6	1	6	25	31.2	22	81	95	57
2010-02-28	2010	2	28	0	0	0	0	0	0	0	0	0	0	0	0	0	0	0	0	0	0	0	24.9	27.6	23.3	84	93	73
2010-03-01	2010	3	1	19	5	5	4	0	3	1	1	14	5	12	7	0	6	9	4	14	5	1	25.2	28.7	23.9	87	93	65
2010-03-02	2010	3	2	20	1	5	11	1	1	1	0	15	5	17	3	0	10	9	1	17	3	2	26.1	31.2	23.8	84	96	66
2010-03-03	2010	3	3	14	1	0	8	1	0	1	3	10	4	7	7	0	10	3	1	12	2	3	25.9	32.8	22.3	81	98	59
2010-03-04	2010	3	4	26	1	6	13	0	1	0	5	22	4	18	8	0	13	9	4	24	2	4	25.6	29.5	23.5	84	95	66
2010-03-05	2010	3	5	28	1	5	12	1	1	2	6	21	7	14	14	0	14	13	1	22	6	5	26.1	31.4	23.4	81	93	59
2010-03-06	2010	3	6	2	0	2	0	0	0	0	0	2	0	2	0	0	2	0	0	2	0	6	25.9	31.2	23	85	96	62
2010-03-07	2010	3	7	7	0	3	4	0	0	0	0	7	0	4	3	0	5	2	0	7	0	0	21	26.1	19.3	71	97	65
2010-03-08	2010	3	8	14	0	7	4	1	1	1	0	13	1	10	4	0	7	6	1	11	3	1	17.4	20.4	15.5	90	97	67
2010-03-09	2010	3	9	13	2	2	7	0	0	2	0	7	6	7	6	0	5	7	1	10	3	2	16.1	16.9	15.2	55	67	46
2010-03-10	2010	3	10	13	1	6	4	0	0	2	0	10	3	8	5	0	4	8	1	10	3	3	15.5	16.7	14.4	44	55	38
2010-03-11	2010	3	11	14	0	2	9	0	1	1	1	8	6	7	7	0	6	8	0	11	3	4	16.4	20	14.5	48	70	38
2010-03-12	2010	3	12	17	0	1	12	2	0	0	2	16	1	15	2	0	8	9	0	17	0	5	17.5	22.3	14.4	76	93	66
2010-03-13	2010	3	13	1	0	0	1	0	0	0	0	0	1	1	0	0	1	0	0	1	0	6	20	22	18.3	93	98	85
2010-03-14	2010	3	14	2	0	0	2	0	0	0	0	1	1	1	1	0	2	0	0	2	0	0	22.2	24.7	20	91	98	82
2010-03-15	2010	3	15	14	2	3	7	0	1	1	0	10	4	8	6	0	5	8	1	11	3	1	23.4	25.5	22.4	96	98	87
2010-03-16	2010	3	16	10	0	2	8	0	0	0	0	9	1	6	4	0	4	6	0	8	2	2	20.4	24	17.9	81	98	64
2010-03-17	2010	3	17	12	3	2	6	0	1	0	0	9	3	7	5	0	4	5	3	10	2	3	20.2	24	18.2	77	85	67
2010-03-18	2010	3	18	9	1	0	6	0	0	0	2	5	4	6	3	0	8	1	0	9	0	4	22.1	25.1	19.7	85	95	69
2010-03-19	2010	3	19	4	0	1	2	1	0	0	0	4	0	3	1	0	3	0	1	4	0	5	22	26.2	19.5	87	96	69
2010-03-20	2010	3	20	0	0	0	0	0	0	0	0	0	0	0	0	0	0	0	0	0	0	6	23.1	26.9	20.7	87	97	74
2010-03-21	2010	3	21	0	0	0	0	0	0	0	0	0	0	0	0	0	0	0	0	0	0	0	22.8	24.6	22.5	93	96	88
2010-03-22	2010	3	22	17	4	7	3	1	0	1	1	13	4	11	6	1	10	5	1	16	1	1	23.9	27.4	21.5	89	97	76
2010-03-23	2010	3	23	20	1	7	9	0	1	1	1	14	6	13	7	0	9	9	2	17	3	2	25.3	28.7	23.3	90	97	73
2010-03-24	2010	3	24	6	1	0	3	0	0	2	0	4	2	3	3	0	0	4	2	4	2	3	26	29.3	24.4	86	94	69
2010-03-25	2010	3	25	19	3	2	10	0	1	0	3	15	4	10	9	0	11	5	3	18	1	4	21.3	25.9	19.2	50	69	41
2010-03-26	2010	3	26	7	0	0	5	0	1	1	0	3	4	2	5	0	0	5	2	5	2	5	20.1	22.6	18.9	41	69	36
2010-03-27	2010	3	27	5	0	1	4	0	0	0	0	5	0	5	0	0	1	2	2	5	0	6	19.7	23.7	16.5	65	85	53
2010-03-28	2010	3	28	3	0	3	0	0	0	0	0	3	0	0	3	0	1	2	0	3	0	0	20.8	24	18.7	75	87	58
2010-03-29	2010	3	29	10	0	3	6	1	0	0	0	9	1	8	2	0	6	4	0	9	1	1	22.4	26.3	20.5	72	96	55
2010-03-30	2010	3	30	8	0	1	4	2	0	1	0	7	1	4	4	0	3	5	0	5	3	2	22.5	26.2	20.1	89	97	75
2010-03-31	2010	3	31	8	0	2	5	1	0	0	0	7	1	6	2	0	3	5	0	7	1	3	23.2	27	21.2	89	97	76
2010-04-01	2010	4	1	26	1	3	16	0	1	0	5	21	5	13	13	0	12	13	1	23	3	4	25.1	27.9	22.9	89	97	74
2010-04-02	2010	4	2	15	2	0	9	0	2	2	0	7	8	9	6	0	7	6	2	8	7	5	22.8	26.2	20.6	89	96	77
2010-04-03	2010	4	3	2	0	0	2	0	0	0	0	2	0	2	0	0	0	2	0	2	0	6	19.6	21.7	18.5	94	96	83
2010-04-04	2010	4	4	0	0	0	0	0	0	0	0	0	0	0	0	0	0	0	0	0	0	0	20.9	21.9	20	98	97	93
2010-04-05	2010	4	5	17	1	5	9	1	1	0	0	13	4	13	4	0	12	4	1	13	4	1	23.5	26.7	21.5	93	97	80
2010-04-06	2010	4	6	18	0	8	8	1	1	0	0	15	3	10	8	0	11	7	0	16	2	2	24.9	28.6	23.6	94	96	80
2010-04-07	2010	4	7	6	2	0	3	1	0	0	0	5	1	3	3	0	1	3	2	3	3	3	22.9	25	21.4	92	96	82
2010-04-08	2010	4	8	15	0	0	8	0	0	0	7	12	3	5	10	5	4	5	1	15	0	4	22	26.7	19.7	80	96	52
2010-04-09	2010	4	9	13	0	2	8	1	1	0	1	8	5	10	3	0	8	5	0	10	3	5	21.9	24.2	20.2	84	96	73
2010-04-10	2010	4	10	5	2	0	3	0	0	0	0	4	1	4	1	0	2	3	0	5	0	6	23.5	25.5	21.3	90	96	80
2010-04-11	2010	4	11	2	0	0	0	0	0	0	2	2	0	2	0	2	0	0	0	2	0	0	26	29.8	23.4	88	96	70
2010-04-12	2010	4	12	19	1	5	10	1	0	1	1	16	3	12	7	0	7	10	2	13	6	1	26.5	30	24.6	88	94	71
2010-04-13	2010	4	13	12	2	5	3	0	0	1	1	9	3	7	5	0	6	5	1	10	2	2	26.5	28.5	25.6	89	96	84
2010-04-14	2010	4	14	9	0	0	5	0	1	2	1	7	2	4	5	0	4	4	1	5	4	3	24.7	26.8	23.5	96	97	90
2010-04-15	2010	4	15	7	0	1	4	0	0	0	2	5	2	5	2	0	7	0	0	7	0	4	19.2	25.4	15.8	84	93	72
2010-04-16	2010	4	16	14	0	4	8	0	0	1	1	12	2	11	3	0	10	4	0	13	1	5	17.1	18.7	15.5	77	94	70
2010-04-17	2010	4	17	1	0	0	1	0	0	0	0	0	1	0	1	0	0	1	0	1	0	6	18.2	20.3	16.2	90	95	80
2010-04-18	2010	4	18	5	0	3	2	0	0	0	0	5	0	1	4	0	4	1	0	5	0	0	21.8	25.1	18.9	87	96	69
2010-04-19	2010	4	19	20	2	3	13	0	0	1	1	18	2	14	6	0	4	14	2	19	1	1	24.9	31	21.2	85	97	61
2010-04-20	2010	4	20	11	0	0	4	1	0	6	0	3	8	7	4	0	4	7	0	4	7	2	27	32.7	23.8	82	96	60
2010-04-21	2010	4	21	4	1	0	3	0	0	0	0	2	2	4	0	0	2	0	2	4	0	3	27.3	33.5	21.9	81	95	57
2010-04-22	2010	4	22	12	0	2	6	2	0	1	1	7	5	11	1	0	5	6	1	8	4	4	26	31.2	23	79	94	57
2010-04-23	2010	4	23	2	0	0	2	0	0	0	0	2	0	2	0	0	0	0	2	2	0	5	22.7	26.4	20.3	68	86	57
2010-04-24	2010	4	24	1	0	0	1	0	0	0	0	1	0	1	0	0	1	0	0	1	0	6	22.7	26.6	20.1	76	88	58
2010-04-25	2010	4	25	2	0	2	0	0	0	0	0	2	0	2	0	0	2	0	0	2	0	0	24.3	29	21.5	82	93	67
2010-04-26	2010	4	26	20	2	4	12	0	1	1	0	16	4	17	3	0	12	7	1	17	3	1	24.9	29.2	23.7	80	95	63
2010-04-27	2010	4	27	15	2	3	7	1	0	0	2	15	0	10	5	1	7	6	1	13	2	2	24.2	27.2	21.5	65	81	49
2010-04-28	2010	4	28	11	1	2	6	1	0	0	1	8	3	7	4	0	6	5	0	8	3	3	24	27.6	21.9	76	96	60
2010-04-29	2010	4	29	26	4	5	6	0	0	0	11	23	3	13	13	5	11	9	1	25	1	4	25.7	31	22.7	79	93	55
2010-04-30	2010	4	30	6	0	1	5	0	0	0	0	5	1	2	4	0	2	2	2	6	0	5	25	28	24.1	87	92	80
2010-05-01	2010	5	1	2	0	0	2	0	0	0	0	2	0	2	0	0	2	0	0	2	0	6	24.4	27.1	23	88	94	76
2010-05-02	2010	5	2	7	0	2	5	0	0	0	0	7	0	5	2	0	3	4	0	7	0	0	24.4	25.3	23.4	92	96	90
2010-05-03	2010	5	3	9	0	1	6	0	0	0	2	9	0	6	3	0	9	0	0	9	0	1	26.2	30.3	23.6	84	94	69
2010-05-04	2010	5	4	15	4	4	6	0	0	0	1	9	6	9	6	0	7	5	3	12	3	2	27.5	31.5	25.3	84	93	71
2010-05-05	2010	5	5	35	1	3	24	1	2	1	3	26	9	24	11	1	16	16	2	31	4	3	28.4	33.9	25.5	83	94	68
2010-05-06	2010	5	6	38	2	7	21	0	0	0	8	31	7	24	14	2	18	17	1	34	4	4	29.5	35	26.6	82	93	62
2010-05-07	2010	5	7	26	0	10	11	1	2	1	1	23	3	18	8	0	8	13	5	20	6	5	28.6	31.2	27.2	84	91	74
2010-05-08	2010	5	8	3	0	1	2	0	0	0	0	3	0	2	1	0	3	0	0	3	0	6	29.4	34.2	27.2	84	92	67
2010-05-09	2010	5	9	6	0	2	4	0	0	0	0	6	0	4	2	0	6	0	0	6	0	0	30.1	35.3	27.2	82	92	62
2010-05-10	2010	5	10	16	1	3	7	1	1	0	3	11	5	8	8	0	10	6	0	13	3	1	26.9	30.6	23.4	79	94	65
2010-05-11	2010	5	11	10	0	5	4	0	0	1	0	9	1	7	3	1	1	4	4	8	2	2	24.7	26.2	22.6	86	95	77
2010-05-12	2010	5	12	12	2	2	2	3	0	3	0	9	3	5	7	1	3	7	1	6	6	3	27.7	32.3	24.9	81	91	64
2010-05-13	2010	5	13	16	0	2	9	0	1	1	3	14	2	9	7	1	7	8	0	13	3	4	29.1	33.3	26.6	80	93	64
2010-05-14	2010	5	14	10	0	3	4	0	2	1	0	7	3	6	4	0	8	1	1	6	4	5	29.9	33.8	27.7	82	93	66
2010-05-15	2010	5	15	1	0	0	1	0	0	0	0	0	1	1	0	0	0	1	0	1	0	6	27.9	30.4	23.7	84	95	72
2010-05-16	2010	5	16	3	0	2	1	0	0	0	0	3	0	3	0	0	1	2	0	3	0	0	29	33.4	26.2	83	95	64
2010-05-17	2010	5	17	19	0	6	11	0	0	0	2	17	2	8	11	0	11	7	1	19	0	1	29.8	34.3	27.9	83	92	63
2010-05-18	2010	5	18	10	1	1	6	0	0	0	2	8	2	3	7	0	6	4	0	8	2	2	29.6	33.8	27.7	80	91	64
2010-05-19	2010	5	19	10	0	2	4	0	1	2	1	8	2	4	6	0	7	3	0	7	3	3	31.5	37.4	26.9	70	93	48
2010-05-20	2010	5	20	24	2	11	6	1	0	1	3	19	5	17	7	0	14	9	1	22	2	4	31.8	37.5	28	71	89	48
2010-05-21	2010	5	21	14	0	2	10	0	0	0	2	12	2	9	5	2	4	8	0	12	2	5	30.9	38.5	26.3	75	91	43
2010-05-22	2010	5	22	4	0	2	1	0	0	0	1	3	1	2	2	0	4	0	0	4	0	6	32.6	38.9	27.1	62	80	40
2010-05-23	2010	5	23	2	1	0	1	0	0	0	0	2	0	0	2	0	2	0	0	2	0	0	29.2	35.4	26.7	72	80	67
2010-05-24	2010	5	24	30	0	9	11	2	1	3	4	26	4	15	14	0	22	7	1	24	6	1	27.8	30	26.3	76	91	60
2010-05-25	2010	5	25	7	0	2	5	0	0	0	0	7	0	7	0	0	4	3	0	7	0	2	28.5	31.4	26.6	77	89	60
2010-05-26	2010	5	26	8	0	0	8	0	0	0	0	6	2	4	4	0	2	6	0	8	0	3	29.5	33.1	27.5	84	94	63
2010-05-27	2010	5	27	16	3	2	8	0	1	0	2	10	6	8	8	0	8	5	3	14	2	4	29.7	33.5	27.5	86	94	62
2010-05-28	2010	5	28	23	0	1	11	0	0	0	11	19	4	11	12	0	18	5	0	21	2	5	29.4	35	27.5	82	91	54
2010-05-29	2010	5	29	2	1	0	1	0	0	0	0	2	0	0	2	0	2	0	0	2	0	6	27.4	30.3	25	84	94	68
2010-05-30	2010	5	30	2	0	2	0	0	0	0	0	2	0	0	2	0	2	0	0	2	0	0	28.6	32.3	26.5	82	90	70
2010-05-31	2010	5	31	19	0	2	14	1	0	1	1	17	2	17	2	0	13	5	1	16	3	1	29.8	35.6	27.7	81	92	57
2010-06-01	2010	6	1	12	1	0	4	2	0	0	5	6	6	7	5	2	8	1	1	8	4	2	31.8	37.2	27.9	73	93	45
2010-06-02	2010	6	2	28	6	6	13	0	0	1	2	21	7	18	10	0	9	17	2	24	4	3	27.2	33.9	25.7	78	91	56
2010-06-03	2010	6	3	18	0	4	7	0	0	0	7	12	6	14	4	2	6	10	0	12	6	4	27.6	30.8	25.5	63	77	49
2010-06-04	2010	6	4	18	0	5	11	1	0	1	0	13	5	10	8	1	7	10	0	15	3	5	28.8	31.9	26.5	61	77	50
2010-06-05	2010	6	5	2	2	0	0	0	0	0	0	2	0	0	2	0	2	0	0	2	0	6	28.5	31.8	26.2	69	83	56
2010-06-06	2010	6	6	3	0	0	3	0	0	0	0	2	1	2	1	0	0	3	0	3	0	0	28.9	31.7	26.6	77	97	63
2010-06-07	2010	6	7	14	1	1	9	1	0	1	1	10	4	11	3	0	8	6	0	9	5	1	28	34.5	24.4	87	98	58
2010-06-08	2010	6	8	26	2	5	11	0	1	5	2	23	3	21	5	0	10	12	4	20	6	2	30.6	36.8	25	78	95	48
2010-06-09	2010	6	9	13	1	3	7	2	0	0	0	9	4	7	6	0	8	4	1	10	3	3	31.9	36.2	28.6	73	90	53
2010-06-10	2010	6	10	12	0	5	2	0	3	0	2	10	2	7	5	1	3	7	1	7	5	4	32.1	35.3	29.1	73	90	58
2010-06-11	2010	6	11	10	0	4	2	2	1	0	1	8	2	5	5	0	7	3	0	5	5	5	29.3	33.9	26.1	79	93	61
2010-06-12	2010	6	12	1	0	0	1	0	0	0	0	0	1	0	1	0	1	0	0	1	0	6	29.4	34.6	26.8	83	94	60
2010-06-13	2010	6	13	5	0	2	3	0	0	0	0	5	0	3	2	0	3	2	0	5	0	0	30.8	37.2	24.1	74	95	44
2010-06-14	2010	6	14	11	1	3	5	0	0	1	1	9	2	7	4	0	9	1	1	10	1	1	33.4	38.4	29.3	59	73	47
2010-06-15	2010	6	15	13	0	1	7	0	0	0	5	10	3	13	0	0	11	2	0	11	2	2	33.3	37.8	30.2	68	88	51
2010-06-16	2010	6	16	11	1	3	7	0	0	0	0	9	2	7	4	0	5	6	0	10	1	3	34.5	39.8	30.4	63	84	42
2010-06-17	2010	6	17	14	0	2	4	1	0	0	7	14	0	4	10	2	9	3	0	13	1	4	34.1	39.7	30.4	66	84	43
2010-06-18	2010	6	18	16	0	3	8	1	0	0	4	13	3	9	7	0	13	3	0	14	2	5	33.6	38.5	30.5	74	92	50
2010-06-19	2010	6	19	2	0	1	1	0	0	0	0	1	1	2	0	0	2	0	0	2	0	6	34.4	40.4	30.6	68	90	38
2010-06-20	2010	6	20	6	0	3	3	0	0	0	0	5	1	5	1	0	1	5	0	6	0	0	32.2	35.1	30.3	73	95	63
2010-06-21	2010	6	21	15	0	5	8	0	1	1	0	14	1	5	10	1	9	5	0	13	2	1	27	32.1	23.9	83	94	67
2010-06-22	2010	6	22	7	1	0	4	1	0	1	0	3	4	5	2	0	3	4	0	5	2	2	28.2	32.6	26.8	84	93	62
2010-06-23	2010	6	23	11	0	3	6	0	0	1	1	7	4	10	1	0	3	6	2	9	2	3	30.3	34.7	27.4	78	93	55
2010-06-24	2010	6	24	8	1	0	6	1	0	0	0	5	3	6	2	2	2	2	2	6	2	4	32.4	37.6	28.7	66	85	43
2010-06-25	2010	6	25	8	0	0	7	0	0	1	0	5	3	5	3	0	6	1	1	4	4	5	32.5	35.9	30.5	67	86	57
2010-06-26	2010	6	26	2	0	0	2	0	0	0	0	2	0	0	2	0	0	2	0	2	0	6	30.8	33.3	28.4	80	90	68
2010-06-27	2010	6	27	0	0	0	0	0	0	0	0	0	0	0	0	0	0	0	0	0	0	0	32.9	37.4	29.5	77	92	48
2010-06-28	2010	6	28	14	1	7	5	0	0	0	1	10	4	8	6	0	10	3	1	13	1	1	32.5	37	29.5	72	89	49
2010-06-29	2010	6	29	20	1	4	8	0	0	0	7	17	3	16	4	2	12	4	2	19	1	2	30.7	35.4	26.5	81	92	56
2010-06-30	2010	6	30	12	1	2	4	3	0	1	1	7	5	8	4	1	4	5	2	7	5	3	30.2	34	27.5	81	92	62
2010-07-01	2010	7	1	18	4	6	5	0	0	0	3	13	5	13	5	0	4	10	4	15	3	4	30.6	34.8	28.2	81	94	57
2010-07-02	2010	7	2	14	1	5	4	0	2	1	1	12	2	8	6	1	6	6	1	8	6	5	31.4	35.9	28.9	76	92	53
2010-07-03	2010	7	3	2	0	0	2	0	0	0	0	2	0	2	0	0	0	2	0	2	0	6	31.6	36	28.5	72	91	52
2010-07-04	2010	7	4	0	0	0	0	0	0	0	0	0	0	0	0	0	0	0	0	0	0	0	33.1	38.4	29.5	65	86	42
2010-07-05	2010	7	5	20	0	3	14	1	1	1	0	15	5	13	7	0	5	14	1	16	4	1	34.5	40.1	30	56	78	35
2010-07-06	2010	7	6	9	0	2	5	2	0	0	0	7	2	5	4	0	6	2	1	8	1	2	33.2	39.6	30	61	84	41
2010-07-07	2010	7	7	9	0	2	6	1	0	0	0	7	2	8	1	0	4	5	0	9	0	3	34.1	39.6	30.5	59	77	41
2010-07-08	2010	7	8	17	1	0	6	1	1	0	8	9	8	8	9	0	7	9	1	16	1	4	32	38.2	27	71	85	45
2010-07-09	2010	7	9	11	0	2	8	0	0	0	1	10	1	10	1	0	6	5	0	10	1	5	32.9	37.9	27.1	69	89	45
2010-07-10	2010	7	10	4	0	2	2	0	0	0	0	4	0	4	0	0	4	0	0	4	0	6	33	37.8	29.9	67	81	45
2010-07-11	2010	7	11	0	0	0	0	0	0	0	0	0	0	0	0	0	0	0	0	0	0	0	31.4	37	27	71	91	49
2010-07-12	2010	7	12	17	2	5	8	0	0	1	1	14	3	9	8	0	10	5	2	15	2	1	32.3	37.8	29.1	71	89	44
2010-07-13	2010	7	13	18	2	3	9	0	2	0	2	18	0	10	8	0	10	8	0	18	0	2	27.9	33.9	23.9	85	93	72
2010-07-14	2010	7	14	22	1	3	14	1	1	1	1	15	7	14	8	1	11	9	1	20	2	3	29.8	34.5	26.2	75	92	51
2010-07-15	2010	7	15	17	0	0	8	0	0	1	8	12	5	11	6	0	11	6	0	14	3	4	31.2	34.8	28.1	72	87	52
2010-07-16	2010	7	16	18	0	2	16	0	0	0	0	16	2	13	5	0	6	12	0	18	0	5	30.5	35.7	28.2	73	88	47
2010-07-17	2010	7	17	1	0	1	0	0	0	0	0	1	0	1	0	0	0	1	0	1	0	6	29.2	33.2	27.5	71	93	53
2010-07-18	2010	7	18	1	0	0	0	1	0	0	0	1	0	1	0	0	0	1	0	1	0	0	27.7	32	24.4	83	94	60
2010-07-19	2010	7	19	17	1	6	7	2	0	1	0	14	3	12	5	0	10	7	0	13	4	1	30.4	34.5	27.9	71	87	48
2010-07-20	2010	7	20	10	0	0	8	1	0	0	1	6	4	6	4	0	4	4	2	7	3	2	31.2	36	28.7	73	90	46
2010-07-21	2010	7	21	6	0	1	4	0	0	0	1	4	2	5	1	0	5	0	1	5	1	3	29.3	31.8	26.5	86	91	71
2010-07-22	2010	7	22	18	1	1	11	1	0	0	4	13	5	11	7	0	10	7	1	16	2	4	27.5	30.5	26.3	87	91	69
2010-07-23	2010	7	23	10	0	4	5	0	0	0	1	7	3	7	3	0	4	5	1	9	1	5	28.9	31.7	26	80	93	59
2010-07-24	2010	7	24	2	0	0	2	0	0	0	0	2	0	2	0	0	0	2	0	2	0	6	28.6	31.6	26.7	81	91	65
2010-07-25	2010	7	25	6	1	2	3	0	0	0	0	5	1	3	3	0	4	2	0	6	0	0	28.1	31	25.7	89	94	72
2010-07-26	2010	7	26	14	0	5	8	0	0	0	1	10	4	5	9	0	4	10	0	13	1	1	29.4	34.4	26.4	77	93	49
2010-07-27	2010	7	27	17	3	7	3	0	1	1	2	10	7	12	5	1	9	6	1	14	3	2	29.1	33.8	27	81	91	56
2010-07-28	2010	7	28	16	4	2	9	0	0	1	0	12	4	13	3	1	8	6	1	15	1	3	29.6	33.9	26.6	79	93	56
2010-07-29	2010	7	29	20	2	5	9	2	0	1	1	15	5	14	6	0	12	5	3	17	3	4	30.9	34.5	28.5	76	89	52
2010-07-30	2010	7	30	17	0	0	13	1	1	0	2	12	5	10	7	0	7	10	0	14	3	5	30.1	36	26.2	73	86	52
2010-07-31	2010	7	31	3	0	0	2	0	0	0	1	2	1	2	1	0	2	1	0	3	0	6	32.1	36.6	29.4	72	87	44
2010-08-01	2010	8	1	7	0	2	5	0	0	0	0	7	0	5	2	0	7	0	0	7	0	0	30.4	34.5	28	74	85	62
2010-08-02	2010	8	2	18	2	6	10	0	0	0	0	16	2	6	12	0	8	9	1	18	0	1	29	32.7	26.4	83	93	60
2010-08-03	2010	8	3	18	0	0	11	1	0	3	3	15	3	15	3	0	10	8	0	12	6	2	29.1	34	26.5	82	93	55
2010-08-04	2010	8	4	27	1	6	13	0	2	5	0	20	7	20	7	1	14	10	2	19	8	3	29.1	32.8	27.4	82	93	63
2010-08-05	2010	8	5	21	3	0	14	0	1	1	2	16	5	11	9	0	10	10	1	19	2	4	28.9	34	24.7	75	92	52
2010-08-06	2010	8	6	15	0	2	11	1	0	1	0	14	1	10	5	0	8	5	2	14	1	5	29.6	34.7	26.7	78	94	52
2010-08-07	2010	8	7	2	0	0	2	0	0	0	0	2	0	0	2	0	0	2	0	2	0	6	29.6	34.6	26.4	78	92	52
2010-08-08	2010	8	8	4	2	0	2	0	0	0	0	4	0	2	2	0	4	0	0	4	0	0	29.3	33.3	26.5	76	91	56
2010-08-09	2010	8	9	26	5	9	9	0	1	1	1	21	5	13	13	0	9	13	4	20	6	1	28.6	31.1	27.5	85	91	71
2010-08-10	2010	8	10	17	0	9	7	1	0	0	0	13	4	10	7	0	11	6	0	16	1	2	29.4	33.5	26.7	79	93	59
2010-08-11	2010	8	11	19	2	2	11	0	1	0	3	18	1	11	8	0	10	8	1	16	3	3	29.4	32.4	27.3	82	93	64
2010-08-12	2010	8	12	17	1	6	4	1	3	0	2	12	5	13	4	0	14	2	1	13	4	4	28.6	30.4	26.5	86	93	75
2010-08-13	2010	8	13	15	1	0	8	0	0	2	4	12	3	9	6	1	6	6	2	13	2	5	29.3	34	26.7	81	93	55
2010-08-14	2010	8	14	3	0	2	1	0	0	0	0	2	1	2	1	0	1	2	0	3	0	6	30	34.2	27.3	79	92	59
2010-08-15	2010	8	15	3	1	0	2	0	0	0	0	2	1	0	3	0	0	2	1	3	0	0	29.6	33.9	27	80	91	59
2010-08-16	2010	8	16	11	0	3	3	2	1	0	2	10	1	6	5	2	5	4	0	8	3	1	28.7	32.8	26.6	80	93	64
2010-08-17	2010	8	17	16	0	1	6	1	0	2	6	13	3	9	7	1	9	3	3	12	4	2	27.8	30.2	26.1	85	94	75
2010-08-18	2010	8	18	14	1	1	7	2	1	0	2	7	7	8	6	1	6	6	1	12	2	3	27.7	29.2	26.8	87	95	80
2010-08-19	2010	8	19	11	0	0	7	0	0	0	4	8	3	8	3	3	3	5	0	10	1	4	29.6	34.4	26.5	78	94	57
2010-08-20	2010	8	20	7	0	2	5	0	0	0	0	7	0	5	2	0	5	2	0	7	0	5	29.9	33.6	27.6	80	92	60
2010-08-21	2010	8	21	2	0	2	0	0	0	0	0	2	0	0	2	0	1	1	0	2	0	6	28.6	32.4	26.6	84	93	64
2010-08-22	2010	8	22	1	0	0	1	0	0	0	0	0	1	1	0	0	0	1	0	1	0	0	28.4	32.4	25.7	86	95	64
2010-08-23	2010	8	23	13	0	4	7	0	0	2	0	12	1	10	3	0	9	4	0	9	4	1	28.5	34	25	82	94	61
2010-08-24	2010	8	24	10	2	3	3	0	1	1	0	8	2	6	4	0	4	3	3	8	2	2	25.7	31.9	24.9	92	95	62
2010-08-25	2010	8	25	11	1	0	5	0	1	3	1	5	6	8	3	1	5	4	1	6	5	3	27.1	32	24	86	95	63
2010-08-26	2010	8	26	21	2	5	7	1	1	1	4	16	5	9	12	0	14	5	2	16	5	4	28.9	32.2	27.4	81	91	61
2010-08-27	2010	8	27	9	0	0	7	0	0	0	2	8	1	5	4	0	7	2	0	9	0	5	26.3	28	25	92	95	85
2010-08-28	2010	8	28	0	0	0	0	0	0	0	0	0	0	0	0	0	0	0	0	0	0	6	24.9	26.4	23.5	91	94	78
2010-08-29	2010	8	29	2	0	2	0	0	0	0	0	2	0	2	0	0	0	2	0	2	0	0	25.5	27.4	24.2	85	93	73
2010-08-30	2010	8	30	14	0	3	7	1	0	1	2	10	4	9	5	0	8	5	1	10	4	1	28.5	33.9	24.6	77	91	47
2010-08-31	2010	8	31	13	0	3	5	0	1	0	4	12	1	9	4	2	8	3	0	12	1	2	29.8	34.7	27	76	92	51
2010-09-01	2010	9	1	7	4	0	2	0	0	0	1	2	5	4	3	0	3	0	4	4	3	3	30.7	35.7	27.2	74	92	44
2010-09-02	2010	9	2	1	1	0	0	0	0	0	0	1	0	1	0	0	1	0	0	1	0	4	30.6	34.5	27.4	73	88	51
2010-09-03	2010	9	3	3	0	2	1	0	0	0	0	2	1	1	2	0	0	3	0	3	0	5	30.6	34.7	27.1	70	96	44
2010-09-04	2010	9	4	3	0	0	2	1	0	0	0	0	3	1	1	0	2	1	0	3	0	6	31.1	34.9	28.6	66	84	49
2010-09-05	2010	9	5	5	1	0	4	0	0	0	0	4	1	4	1	0	4	1	0	5	0	0	30.2	33.5	28.1	79	92	60
2010-09-06	2010	9	6	26	0	7	13	0	1	3	2	22	4	11	15	2	10	11	3	21	5	1	29.5	32	27.8	84	96	77
2010-09-07	2010	9	7	25	3	2	16	1	1	2	0	18	7	20	5	0	17	6	2	19	6	2	29.7	35.1	26.8	82	98	57
2010-09-08	2010	9	8	6	0	2	2	1	0	0	1	6	0	3	3	0	2	4	0	5	1	3	28.9	34.9	26.6	77	88	53
2010-09-09	2010	9	9	16	3	1	9	1	0	1	1	12	4	6	10	1	6	8	1	12	4	4	29.6	34.5	26.1	74	87	48
2010-09-10	2010	9	10	10	0	0	8	0	0	0	2	9	1	7	3	0	3	7	0	10	0	5	30.2	34.2	27	75	84	58
2010-09-11	2010	9	11	4	0	0	0	0	0	2	2	2	2	2	2	0	2	2	0	2	2	6	28.1	31.6	26.5	81	90	75
2010-09-12	2010	9	12	3	0	2	1	0	0	0	0	2	1	2	1	0	0	3	0	3	0	0	27.5	31.7	26	84	93	65
2010-09-13	2010	9	13	15	1	1	8	0	0	3	2	8	7	8	7	2	8	4	1	11	4	1	27.5	32.2	25.4	84	93	55
2010-09-14	2010	9	14	17	4	2	7	0	1	0	3	12	5	12	5	0	7	10	0	16	1	2	25.7	27.2	24.9	92	96	84
2010-09-15	2010	9	15	14	1	3	7	2	0	0	1	9	5	8	6	0	8	6	0	12	2	3	26.8	30.9	23.3	92	96	62
2010-09-16	2010	9	16	10	3	2	4	0	1	0	0	5	5	7	3	0	6	3	1	8	2	4	28.1	32.5	25.1	78	95	56
2010-09-17	2010	9	17	10	1	0	6	0	1	0	2	8	2	10	0	0	2	8	0	9	1	5	28.7	32.9	25.8	78	93	54
2010-09-18	2010	9	18	1	0	1	0	0	0	0	0	1	0	0	1	0	1	0	0	1	0	6	29.2	34.3	25.2	75	94	50
2010-09-19	2010	9	19	9	4	2	1	1	0	0	1	8	1	7	2	0	3	4	2	9	0	0	29.8	34.9	26.5	75	93	51
2010-09-20	2010	9	20	16	0	1	12	0	0	1	2	12	4	12	4	1	5	9	1	14	2	1	30.5	35.7	27.4	76	92	52
2010-09-21	2010	9	21	21	2	6	6	1	1	0	5	17	4	10	11	0	12	7	2	20	1	2	31.8	36.7	28.8	76	92	51
2010-09-22	2010	9	22	18	0	6	12	0	0	0	0	15	3	12	6	0	7	9	2	18	0	3	27.9	33.3	24.4	80	95	60
2010-09-23	2010	9	23	14	0	1	9	2	0	2	0	6	8	8	6	0	6	7	1	9	5	4	25.1	28.4	23.8	84	96	71
2010-09-24	2010	9	24	12	0	3	8	0	0	1	0	9	3	10	2	0	7	5	0	10	2	5	25.3	29	22.8	78	88	68
2010-09-25	2010	9	25	1	0	0	1	0	0	0	0	1	0	1	0	0	1	0	0	1	0	6	27.6	34.1	24.5	84	95	58
2010-09-26	2010	9	26	0	0	0	0	0	0	0	0	0	0	0	0	0	0	0	0	0	0	0	27.8	31.7	25.6	84	95	61
2010-09-27	2010	9	27	17	0	7	6	0	1	2	1	13	4	15	2	0	5	10	2	14	3	1	28.2	33.2	25.5	82	94	56
2010-09-28	2010	9	28	20	2	2	14	0	0	2	0	17	3	13	7	1	7	10	2	17	3	2	28.3	32	25.2	82	96	61
2010-09-29	2010	9	29	16	1	2	9	2	0	1	1	10	6	9	7	1	12	2	1	13	3	3	28.2	33.5	26	81	94	54
2010-09-30	2010	9	30	16	1	2	8	2	0	0	3	10	6	9	7	0	10	3	3	14	2	4	28.5	33.4	25.9	80	95	55
2010-10-01	2010	10	1	15	2	1	10	0	0	0	2	11	4	6	8	0	10	5	0	14	1	5	28.4	32.5	26.1	78	91	57
2010-10-02	2010	10	2	0	0	0	0	0	0	0	0	0	0	0	0	0	0	0	0	0	0	6	29.1	33	25.9	75	93	57
2010-10-03	2010	10	3	3	0	2	1	0	0	0	0	2	1	3	0	0	3	0	0	3	0	0	28.1	31.8	25.7	60	67	49
2010-10-04	2010	10	4	20	4	4	9	0	2	1	0	14	6	12	8	0	8	9	3	15	5	1	26.3	28.9	25.7	55	89	51
2010-10-05	2010	10	5	14	0	3	7	2	0	1	1	10	4	8	6	0	9	5	0	10	4	2	25.3	27.8	22.6	62	83	48
2010-10-06	2010	10	6	22	0	3	16	1	2	0	0	17	5	17	5	0	11	10	1	19	3	3	26.8	29.5	25	53	67	47
2010-10-07	2010	10	7	21	0	2	13	2	0	0	4	12	9	15	6	1	9	11	0	17	4	4	27.8	32.2	24.6	65	82	49
2010-10-08	2010	10	8	4	0	0	3	1	0	0	0	3	1	3	1	0	0	4	0	4	0	5	28	32.2	25.8	59	66	47
2010-10-09	2010	10	9	1	0	0	1	0	0	0	0	1	0	1	0	0	1	0	0	1	0	6	28.3	32.5	25.3	68	83	53
2010-10-10	2010	10	10	0	0	0	0	0	0	0	0	0	0	0	0	0	0	0	0	0	0	0	28.2	32.3	26.2	79	91	63
2010-10-11	2010	10	11	18	2	4	7	3	1	1	0	14	4	10	8	0	7	7	4	12	6	1	28.9	33.6	26.8	79	92	57
2010-10-12	2010	10	12	20	0	8	12	0	0	0	0	18	2	18	2	0	9	11	0	19	1	2	28.9	32	26.9	80	93	61
2010-10-13	2010	10	13	21	0	2	13	1	2	0	3	17	4	15	6	0	11	6	4	15	6	3	28.1	32	26.7	85	94	63
2010-10-14	2010	10	14	15	0	6	2	1	3	3	0	9	6	9	6	0	8	6	1	7	8	4	28.3	32.8	26.1	82	95	53
2010-10-15	2010	10	15	18	0	3	11	3	0	0	1	15	3	11	7	0	7	11	0	16	2	5	26.3	28.5	23.9	77	89	59
2010-10-16	2010	10	16	3	0	1	2	0	0	0	0	2	1	1	2	0	1	2	0	2	1	6	23.1	26.1	21.6	86	94	64
2010-10-17	2010	10	17	3	0	2	1	0	0	0	0	2	1	1	2	0	0	2	1	3	0	0	22.9	23.7	21.8	92	96	86
2010-10-18	2010	10	18	17	1	7	7	1	1	0	0	12	5	6	11	0	6	8	3	14	3	1	24	26.7	22.9	89	95	75
2010-10-19	2010	10	19	13	0	4	8	0	0	0	1	10	3	9	4	0	5	8	0	12	1	2	26	30.4	23.6	74	92	47
2010-10-20	2010	10	20	11	0	5	5	0	0	1	0	9	2	5	6	0	3	6	2	9	2	3	26.3	31.2	22.9	64	94	32
2010-10-21	2010	10	21	13	1	3	6	1	0	0	2	11	2	9	4	0	4	8	1	12	1	4	25.5	30.7	21.5	61	88	38
2010-10-22	2010	10	22	5	0	3	1	0	0	0	1	5	0	2	3	0	4	1	0	5	0	5	25.2	29.6	21.8	63	82	44
2010-10-23	2010	10	23	3	0	1	1	0	0	0	1	2	1	1	2	0	3	0	0	3	0	6	25.2	29.7	21.6	68	89	47
2010-10-24	2010	10	24	0	0	0	0	0	0	0	0	0	0	0	0	0	0	0	0	0	0	0	25.8	29.5	23.1	75	90	56
2010-10-25	2010	10	25	23	2	2	16	2	0	0	1	15	8	12	11	1	14	7	1	21	2	1	26.1	28.1	24.9	80	88	68
2010-10-26	2010	10	26	24	1	3	12	1	0	1	6	16	8	13	11	6	12	5	1	23	1	2	25.2	27.2	23.5	72	91	59
2010-10-27	2010	10	27	12	4	2	3	1	1	0	1	8	4	10	2	0	6	2	4	9	3	3	21.7	24.8	20.2	66	72	62
2010-10-28	2010	10	28	17	0	2	11	1	0	0	3	14	3	11	6	0	9	8	0	17	0	4	20.4	26	18	56	64	47
2010-10-29	2010	10	29	6	1	0	5	0	0	0	0	5	1	5	1	0	2	4	0	5	1	5	20.5	23.5	18.2	56	61	49
2010-10-30	2010	10	30	1	0	1	0	0	0	0	0	1	0	0	1	0	1	0	0	1	0	6	20.5	26.3	16.6	53	71	38
2010-10-31	2010	10	31	4	0	0	4	0	0	0	0	4	0	2	2	0	2	0	2	4	0	0	20	26	16	56	80	34
2010-11-01	2010	11	1	21	2	2	13	0	1	1	2	14	7	14	7	0	13	6	2	13	8	1	20.5	26.3	16.3	61	88	34
2010-11-02	2010	11	2	24	0	2	10	3	0	1	8	20	4	10	14	1	12	8	3	21	3	2	21.1	27.6	17	62	90	37
2010-11-03	2010	11	3	18	1	5	9	0	3	0	0	16	2	10	8	1	7	7	3	14	4	3	21.1	27	17	66	91	38
2010-11-04	2010	11	4	19	3	2	10	2	0	0	2	17	2	12	7	2	9	7	1	18	1	4	21.5	26.7	17.2	64	92	42
2010-11-05	2010	11	5	24	0	2	14	3	0	0	5	21	3	21	3	0	9	13	2	21	3	5	22.4	27.5	18.7	65	89	42
2010-11-06	2010	11	6	2	0	0	2	0	0	0	0	2	0	2	0	0	0	2	0	2	0	6	22.3	27.8	18.8	65	91	38
2010-11-07	2010	11	7	1	0	0	1	0	0	0	0	1	0	1	0	0	0	0	1	1	0	0	22.4	28	18.5	69	89	46
2010-11-08	2010	11	8	19	2	6	7	1	1	2	0	15	4	11	8	1	14	4	0	14	5	1	23.2	29.5	19.3	68	94	35
2010-11-09	2010	11	9	17	0	3	7	2	0	1	4	15	2	11	6	0	12	3	2	14	3	2	23.5	28.8	19.9	63	88	37
2010-11-10	2010	11	10	15	0	2	9	0	0	2	2	11	4	9	6	0	8	7	0	13	2	3	23.4	27.5	19.6	63	86	44
2010-11-11	2010	11	11	13	2	4	5	1	0	0	1	11	2	9	4	0	5	8	0	11	2	4	23.6	27.2	20.4	64	81	46
2010-11-12	2010	11	12	37	3	4	12	4	0	1	13	32	5	15	22	1	15	17	4	30	7	5	23	28.7	19.2	60	94	34
2010-11-13	2010	11	13	2	0	0	2	0	0	0	0	2	0	2	0	0	2	0	0	2	0	6	22.4	28.5	18.7	58	85	41
2010-11-14	2010	11	14	4	0	0	3	1	0	0	0	0	4	3	1	0	0	2	2	4	0	0	24.1	27.7	21.3	73	91	57
2010-11-15	2010	11	15	11	0	3	7	1	0	0	0	10	1	8	3	0	8	3	0	9	2	1	25.4	28.5	23.3	70	87	59
2010-11-16	2010	11	16	15	0	1	10	0	0	0	4	10	5	9	6	0	9	6	0	13	2	2	23.1	25.9	21.7	71	90	63
2010-11-17	2010	11	17	10	2	3	5	0	0	0	0	6	4	8	2	0	7	3	0	10	0	3	22.6	25.9	19.7	67	81	57
2010-11-18	2010	11	18	17	3	3	11	0	0	0	0	12	5	9	8	0	9	7	1	16	1	4	22.6	24.8	21	75	87	63
2010-11-19	2010	11	19	20	3	6	8	0	0	0	3	15	5	11	9	0	9	10	1	20	0	5	22	24.4	21	71	83	54
2010-11-20	2010	11	20	4	0	4	0	0	0	0	0	4	0	2	2	0	2	2	0	4	0	6	22	27	18.4	75	91	55
2010-11-21	2010	11	21	4	0	0	4	0	0	0	0	4	0	0	4	0	2	2	0	4	0	0	22.7	25.7	20.9	86	93	72
2010-11-22	2010	11	22	10	0	5	5	0	0	0	0	9	1	7	3	0	5	4	1	8	2	1	22.9	25.5	21.2	77	94	58
2010-11-23	2010	11	23	22	2	1	12	3	0	0	4	19	3	12	10	0	13	7	2	16	6	2	21.7	24	19.8	76	85	65
2010-11-24	2010	11	24	22	2	0	12	2	0	0	6	15	7	8	14	0	9	11	2	20	2	3	23.2	25.5	21.5	85	92	75
2010-11-25	2010	11	25	11	3	0	5	1	1	0	1	4	7	6	5	0	8	3	0	7	4	4	20.3	23.9	19.2	85	92	68
2010-11-26	2010	11	26	20	1	2	10	1	1	2	3	14	6	10	10	0	9	8	3	15	5	5	18.7	19.7	18	80	84	74
2010-11-27	2010	11	27	3	0	0	3	0	0	0	0	2	1	3	0	0	0	3	0	3	0	6	19.3	20.6	18.2	79	84	72
2010-11-28	2010	11	28	2	0	0	2	0	0	0	0	1	1	1	1	0	2	0	0	2	0	0	20.5	24	17.5	84	94	66
2010-11-29	2010	11	29	20	1	3	6	0	1	0	9	16	4	7	13	0	12	8	0	18	2	1	20.7	23.5	19.5	77	84	66
2010-11-30	2010	11	30	17	2	2	8	0	0	0	5	11	6	6	11	3	7	7	0	15	2	2	19.8	21.2	18.7	80	85	73
2010-12-01	2010	12	1	17	2	0	11	1	1	0	2	14	3	11	6	0	11	6	0	14	3	3	20.3	24.5	18.4	79	94	57
2010-12-02	2010	12	2	37	5	8	15	0	0	0	9	31	6	13	24	1	20	15	1	35	2	4	21.4	26.7	17.5	78	97	53
2010-12-03	2010	12	3	29	6	3	12	1	1	0	6	20	9	18	11	1	8	16	4	22	7	5	21.2	26.6	17.8	72	97	40
2010-12-04	2010	12	4	4	0	0	4	0	0	0	0	3	1	1	3	0	2	2	0	4	0	6	21.4	26.4	17.1	71	94	47
2010-12-05	2010	12	5	0	0	0	0	0	0	0	0	0	0	0	0	0	0	0	0	0	0	0	21.5	26.5	18.6	82	97	59
2010-12-06	2010	12	6	31	3	2	15	0	1	0	10	17	14	10	21	4	20	5	2	29	2	1	22.8	24.2	21.8	90	97	81
2010-12-07	2010	12	7	28	0	7	12	1	0	3	5	19	9	10	18	3	14	10	1	18	10	2	20.4	22.6	18.4	70	90	51
2010-12-08	2010	12	8	18	2	4	9	1	0	0	2	15	3	11	7	0	7	10	1	15	3	3	18.6	21.3	17.2	54	70	43
2010-12-09	2010	12	9	29	0	3	10	0	0	2	14	21	8	17	12	1	16	10	2	24	5	4	19	24.7	14.6	63	75	42
2010-12-10	2010	12	10	25	1	2	19	0	3	0	0	22	3	16	9	0	14	10	1	21	4	5	21.2	26.2	17.6	74	92	59
2010-12-11	2010	12	11	1	0	0	1	0	0	0	0	1	0	0	1	0	1	0	0	1	0	6	21.1	23.2	19.7	95	97	92
2010-12-12	2010	12	12	2	0	1	1	0	0	0	0	1	1	2	0	0	1	1	0	2	0	0	23.6	27.8	21.3	87	95	67
2010-12-13	2010	12	13	15	2	1	8	0	2	0	2	12	3	8	7	1	2	8	4	11	4	1	24.5	25.9	23.6	90	93	83
2010-12-14	2010	12	14	10	0	3	3	0	1	1	2	6	4	6	4	0	6	3	1	5	5	2	21.4	24.6	19.3	94	97	90
2010-12-15	2010	12	15	21	2	1	6	1	0	0	11	12	9	5	16	3	10	8	0	19	2	3	18.7	19.8	17.2	95	97	79
2010-12-16	2010	12	16	14	1	4	8	0	1	0	0	6	8	6	8	0	6	7	1	14	0	4	13.7	17.2	10.2	61	80	42
2010-12-17	2010	12	17	26	0	2	7	0	0	0	17	19	7	11	15	2	14	9	1	26	0	5	15	19.8	11.5	49	65	34
2010-12-18	2010	12	18	5	0	4	1	0	0	0	0	5	0	0	5	0	0	5	0	5	0	6	16.4	22.2	11.9	63	83	45
2010-12-19	2010	12	19	4	0	2	2	0	0	0	0	4	0	2	2	0	2	2	0	4	0	0	17.7	21.5	14.2	81	95	66
2010-12-20	2010	12	20	18	4	2	7	0	0	2	3	16	2	14	4	0	7	10	1	15	3	1	18	20	16.3	87	95	76
2010-12-21	2010	12	21	31	6	4	12	2	0	0	7	19	12	13	18	1	18	10	2	30	1	2	18.6	20.5	17.4	92	96	86
2010-12-22	2010	12	22	11	0	2	6	1	0	0	2	9	2	7	4	0	8	2	1	9	2	3	19.4	22	17.5	84	96	63
2010-12-23	2010	12	23	15	0	1	10	0	0	0	4	10	5	8	7	2	2	11	0	15	0	4	20.5	24.1	18.9	87	94	71
2010-12-24	2010	12	24	15	2	7	5	0	0	0	1	12	3	7	8	0	7	8	0	13	2	5	22.2	26	20.5	89	95	64
2010-12-25	2010	12	25	4	0	1	3	0	0	0	0	4	0	3	1	0	2	2	0	4	0	6	18.8	23.2	15.5	78	95	53
2010-12-26	2010	12	26	2	0	1	1	0	0	0	0	2	0	1	1	0	2	0	0	2	0	0	15.9	19.1	14.6	50	73	35
2010-12-27	2010	12	27	19	2	2	11	0	1	0	3	18	1	14	5	0	12	7	0	17	2	1	15.8	21.9	11.6	60	87	37
2010-12-28	2010	12	28	8	0	2	3	1	0	2	0	7	1	5	3	0	4	4	0	5	3	2	16.3	18.9	14.5	75	86	72
2010-12-29	2010	12	29	17	2	2	7	1	0	1	4	15	2	12	5	1	8	6	2	12	5	3	18.5	21.6	15.6	83	94	73
2010-12-30	2010	12	30	17	0	8	6	0	0	0	3	13	4	8	9	1	10	5	1	13	4	4	19.7	22.8	18	75	92	55
2010-12-31	2010	12	31	36	2	2	14	2	0	0	16	30	6	13	23	10	15	9	2	35	1	5	18.4	22.4	15.6	66	87	48
2011-01-01	2011	1	1	2	0	2	0	0	0	0	0	2	0	2	0	0	0	2	0	2	0	6	17.7	19.2	16.6	76	89	68
2011-01-02	2011	1	2	0	0	0	0	0	0	0	0	0	0	0	0	0	0	0	0	0	0	0	18.1	20.3	15.9	89	95	82
2011-01-03	2011	1	3	3	0	0	3	0	0	0	0	2	1	1	2	0	1	2	0	3	0	1	14.8	19.7	12.7	80	95	74
2011-01-04	2011	1	4	11	2	0	8	0	0	1	0	7	4	4	7	1	4	5	1	7	4	2	11.9	13.7	10.7	82	97	72
2011-01-05	2011	1	5	14	2	6	2	0	2	2	0	12	2	7	7	0	8	6	0	12	2	3	11.8	12.8	10.8	90	97	80
2011-01-06	2011	1	6	13	2	2	5	3	0	0	1	8	5	7	6	0	5	8	0	9	4	4	13.4	15.7	11.7	77	97	57
2011-01-07	2011	1	7	9	0	2	6	0	0	1	0	8	1	8	1	0	5	3	1	8	1	5	12.1	14.2	11.4	61	64	58
2011-01-08	2011	1	8	2	0	2	0	0	0	0	0	2	0	2	0	0	0	0	2	2	0	6	11.9	14	10.5	69	77	64
2011-01-09	2011	1	9	3	0	0	3	0	0	0	0	2	1	3	0	0	3	0	0	3	0	0	12.4	14	11.1	77	82	59
2011-01-10	2011	1	10	14	0	6	7	1	0	0	0	11	3	7	7	0	6	7	1	12	2	1	12	13	11.2	61	67	56
2011-01-11	2011	1	11	9	0	4	5	0	0	0	0	9	0	5	4	0	7	2	0	9	0	2	9.8	11.8	7.6	74	94	60
2011-01-12	2011	1	12	29	1	1	7	0	0	0	20	25	4	5	24	6	12	9	2	27	2	3	11.1	14.3	8.9	57	71	43
2011-01-13	2011	1	13	20	0	1	17	0	0	1	1	17	3	9	11	1	13	6	0	19	1	4	12.7	14.1	11.5	62	71	53
2011-01-14	2011	1	14	14	0	3	8	0	1	0	2	11	3	6	8	0	5	8	1	13	1	5	12.9	14	12.2	80	97	70
2011-01-15	2011	1	15	6	0	3	3	0	0	0	0	6	0	1	5	0	2	4	0	6	0	6	14.2	18.3	12.1	67	96	41
2011-01-16	2011	1	16	0	0	0	0	0	0	0	0	0	0	0	0	0	0	0	0	0	0	0	12.4	15.7	9.6	52	68	35
2011-01-17	2011	1	17	16	2	2	10	0	0	0	2	14	2	13	3	0	8	7	1	14	2	1	12.4	14.6	8.9	64	76	49
2011-01-18	2011	1	18	4	0	3	1	0	0	0	0	4	0	2	2	0	3	1	0	4	0	2	11.5	13.5	10.2	79	93	62
2011-01-19	2011	1	19	7	0	2	4	1	0	0	0	6	1	3	4	0	4	3	0	6	1	3	11.3	12	10.9	86	93	82
2011-01-20	2011	1	20	12	0	3	7	1	1	0	0	9	3	11	1	0	5	7	0	10	2	4	10.4	11.6	9.7	89	97	72
2011-01-21	2011	1	21	11	1	1	7	1	0	0	1	9	2	9	2	0	5	5	1	9	2	5	12.1	15.1	10	64	72	51
2011-01-22	2011	1	22	0	0	0	0	0	0	0	0	0	0	0	0	0	0	0	0	0	0	6	13.8	15.7	12.1	58	68	52
2011-01-23	2011	1	23	4	1	3	0	0	0	0	0	3	1	4	0	0	1	3	0	4	0	0	12.6	14.3	10.4	76	95	67
2011-01-24	2011	1	24	17	1	6	7	0	1	0	2	13	4	11	6	0	7	9	1	15	2	1	12.7	15.5	11	69	82	52
2011-01-25	2011	1	25	14	1	3	7	0	0	0	3	10	4	9	5	1	3	8	2	11	3	2	12.4	14.4	10.9	67	70	61
2011-01-26	2011	1	26	9	0	0	8	0	0	1	0	6	3	5	4	0	5	4	0	7	2	3	12.6	14.5	11	73	89	64
2011-01-27	2011	1	27	34	0	0	14	0	0	2	18	20	14	11	23	6	14	12	2	31	3	4	12.1	13.4	11.5	83	97	73
2011-01-28	2011	1	28	17	4	1	9	0	0	0	3	15	2	15	2	3	2	11	1	17	0	5	11.8	13.5	10.6	84	98	60
2011-01-29	2011	1	29	8	2	1	5	0	0	0	0	4	4	5	3	0	3	5	0	7	1	6	13.3	16.8	11.5	57	66	43
2011-01-30	2011	1	30	3	0	1	1	0	0	1	0	2	1	3	0	0	1	1	1	2	1	0	14	16.2	12.3	52	53	46
2011-01-31	2011	1	31	12	0	6	6	0	0	0	0	11	1	5	6	0	6	6	0	12	0	1	13.3	15.7	12	56	58	49
2011-02-01	2011	2	1	0	0	0	0	0	0	0	0	0	0	0	0	0	0	0	0	0	0	2	12.3	14.4	10.6	72	83	58
2011-02-02	2011	2	2	4	0	2	2	0	0	0	0	4	0	3	1	0	2	2	0	4	0	3	13.9	18.5	11.4	67	84	51
2011-02-03	2011	2	3	0	0	0	0	0	0	0	0	0	0	0	0	0	0	0	0	0	0	4	16.6	20.4	14	73	85	59
2011-02-04	2011	2	4	4	0	2	2	0	0	0	0	4	0	0	4	0	2	2	0	4	0	5	19.1	24.5	15.6	71	91	50
2011-02-05	2011	2	5	3	0	2	1	0	0	0	0	2	1	0	3	0	1	2	0	3	0	6	19.7	24.5	17	79	94	56
2011-02-06	2011	2	6	2	0	1	1	0	0	0	0	2	0	2	0	0	1	1	0	2	0	0	18.7	22.8	16.4	86	96	67
2011-02-07	2011	2	7	10	0	3	7	0	0	0	0	9	1	7	3	0	8	2	0	10	0	1	18.9	22.6	17.2	86	96	74
2011-02-08	2011	2	8	19	1	4	11	0	2	1	0	14	5	9	10	0	10	7	2	16	3	2	19.5	23	17.4	83	95	67
2011-02-09	2011	2	9	15	4	4	6	0	1	0	0	11	4	8	7	0	6	8	1	14	1	3	21.5	25.7	19.1	82	93	62
2011-02-10	2011	2	10	20	1	3	15	1	0	0	0	13	7	12	8	0	8	11	1	19	1	4	22.9	27.4	20.4	80	93	56
2011-02-11	2011	2	11	12	1	4	6	0	0	1	0	9	3	6	6	0	7	4	1	10	2	5	22.5	25.9	21.1	82	89	66
2011-02-12	2011	2	12	2	0	0	2	0	0	0	0	1	1	1	1	0	2	0	0	2	0	6	14.8	21.7	13.3	86	98	72
2011-02-13	2011	2	13	8	1	4	1	0	0	0	2	6	2	4	4	0	7	0	1	8	0	0	13.8	15.1	12.8	82	98	63
2011-02-14	2011	2	14	17	0	6	8	0	0	2	1	12	5	9	8	0	8	9	0	12	5	1	14.2	16.6	12.6	67	90	52
2011-02-15	2011	2	15	21	0	7	8	2	1	2	1	16	5	13	8	0	6	12	3	17	4	2	12.1	14.7	10.4	91	98	82
2011-02-16	2011	2	16	18	1	8	6	1	0	0	2	14	4	7	11	0	10	6	2	13	5	3	13.7	15.6	12.3	95	98	84
2011-02-17	2011	2	17	3	0	2	1	0	0	0	0	3	0	2	1	0	1	2	0	2	1	4	16.2	19.7	13.7	84	98	58
2011-02-18	2011	2	18	33	6	3	14	0	0	0	10	29	4	9	24	0	18	12	3	32	1	5	16.6	18.5	14.7	88	95	75
2011-02-19	2011	2	19	3	0	0	3	0	0	0	0	3	0	1	2	0	3	0	0	3	0	6	17.2	19.8	15	83	97	65
2011-02-20	2011	2	20	7	0	5	2	0	0	0	0	7	0	5	2	0	1	6	0	7	0	0	16.3	19.1	14	79	97	59
2011-02-21	2011	2	21	21	0	3	14	1	0	3	0	17	4	12	9	0	14	5	2	17	4	1	16.2	17.5	14.9	85	94	79
2011-02-22	2011	2	22	19	3	2	12	0	0	2	0	16	3	8	11	1	10	7	1	17	2	2	17.4	19.3	15.6	89	96	78
2011-02-23	2011	2	23	9	2	0	5	1	0	1	0	4	5	7	2	0	3	4	2	7	2	3	17.9	18.7	16.8	96	97	93
2011-02-24	2011	2	24	15	1	5	7	1	0	0	1	11	4	8	7	0	8	6	1	13	2	4	19.8	22.4	18	92	97	81
2011-02-25	2011	2	25	29	1	5	11	1	0	0	11	23	6	14	15	0	11	17	1	27	2	5	20.1	21.7	19	94	97	88
2011-02-26	2011	2	26	6	2	1	3	0	0	0	0	4	2	4	2	0	3	3	0	6	0	6	22	26	19.1	85	96	65
2011-02-27	2011	2	27	3	0	1	2	0	0	0	0	3	0	1	2	0	3	0	0	3	0	0	22.3	27.4	19.4	83	97	59
2011-02-28	2011	2	28	19	3	1	15	0	0	0	0	17	2	11	8	1	10	7	1	15	4	1	20.7	23.8	18.9	88	96	76
2011-03-01	2011	3	1	18	1	5	9	1	0	0	2	15	3	11	7	2	7	8	1	14	4	2	21.5	23.9	19	85	96	72
2011-03-02	2011	3	2	21	2	7	8	0	0	1	3	15	6	10	11	0	13	6	2	17	4	3	20.1	23	19	86	91	79
2011-03-03	2011	3	3	22	2	3	14	0	0	1	2	18	4	14	8	0	4	17	1	19	3	4	18.1	20.2	16.2	86	96	75
2011-03-04	2011	3	4	38	0	3	23	1	1	1	9	32	6	21	17	2	20	15	1	33	5	5	14.7	16.7	13.8	90	97	82
2011-03-05	2011	3	5	2	0	0	2	0	0	0	0	2	0	2	0	0	2	0	0	2	0	6	16.6	19.7	14.3	92	97	88
2011-03-06	2011	3	6	1	0	0	1	0	0	0	0	0	1	0	1	0	1	0	0	1	0	0	19.3	22	16.5	92	97	78
2011-03-07	2011	3	7	19	1	4	11	0	0	0	3	16	3	6	13	0	9	9	1	17	2	1	18.4	20.6	15.8	78	96	56
2011-03-08	2011	3	8	12	0	5	6	1	0	0	0	11	1	7	5	0	3	9	0	11	1	2	17.3	18.7	16.5	71	88	55
2011-03-09	2011	3	9	13	0	5	8	0	0	0	0	10	3	9	4	0	9	4	0	13	0	3	16.2	18	14.9	80	88	72
2011-03-10	2011	3	10	29	1	3	18	0	0	0	7	22	7	10	19	6	13	6	4	29	0	4	17	18.4	15.7	79	88	73
2011-03-11	2011	3	11	11	0	0	10	0	1	0	0	8	3	8	3	0	5	6	0	10	1	5	17.3	19	14.7	84	97	75
2011-03-12	2011	3	12	3	0	2	1	0	0	0	0	2	1	3	0	0	1	2	0	3	0	6	17.2	19.5	15.3	86	96	75
2011-03-13	2011	3	13	3	0	3	0	0	0	0	0	3	0	1	2	0	1	0	2	3	0	0	19.8	24	17.2	83	94	63
2011-03-14	2011	3	14	17	0	2	14	0	0	1	0	13	4	6	11	0	10	6	1	16	1	1	20.3	22.4	18.4	86	95	76
2011-03-15	2011	3	15	14	0	6	4	0	0	3	1	8	6	6	8	0	6	7	1	10	4	2	18.5	21.2	13.5	92	95	73
2011-03-16	2011	3	16	14	1	4	3	1	1	2	2	10	4	7	7	0	6	6	2	10	4	3	11	13.8	9.8	92	95	88
2011-03-17	2011	3	17	13	2	4	1	1	0	0	5	10	3	4	9	0	9	4	0	12	1	4	10	11.2	9	96	97	94
2011-03-18	2011	3	18	10	1	2	7	0	0	0	0	8	2	7	3	0	4	6	0	9	1	5	11.6	12.9	10.3	95	97	88
2011-03-19	2011	3	19	4	0	4	0	0	0	0	0	4	0	4	0	0	1	3	0	4	0	6	14.7	20.5	11	86	98	65
2011-03-20	2011	3	20	2	0	2	0	0	0	0	0	2	0	2	0	0	0	2	0	2	0	0	17.8	21	15.7	91	96	79
2011-03-21	2011	3	21	21	4	3	12	0	0	0	2	15	6	10	11	0	8	10	3	19	2	1	20.7	24	18.6	91	97	76
2011-03-22	2011	3	22	58	5	1	23	1	0	1	27	45	13	17	41	7	32	18	1	54	4	2	20.7	22.5	19.5	78	96	55
2011-03-23	2011	3	23	13	3	3	5	1	0	0	1	9	4	10	3	0	6	7	0	13	0	3	17.5	19.6	16.4	60	69	55
2011-03-24	2011	3	24	12	0	0	8	1	0	1	2	7	5	7	5	0	6	5	1	10	2	4	15.3	17.4	13	82	93	58
2011-03-25	2011	3	25	16	0	2	10	2	0	2	0	11	5	12	4	2	9	2	3	11	5	5	16.2	18.9	14.7	61	68	48
2011-03-26	2011	3	26	0	0	0	0	0	0	0	0	0	0	0	0	0	0	0	0	0	0	6	16.6	18	15.6	62	64	54
2011-03-27	2011	3	27	0	0	0	0	0	0	0	0	0	0	0	0	0	0	0	0	0	0	0	15.6	17.2	14.4	59	63	52
2011-03-28	2011	3	28	27	5	11	9	1	0	1	0	23	4	15	12	0	9	14	4	25	2	1	16.6	19.7	14.6	58	83	50
2011-03-29	2011	3	29	14	1	5	8	0	0	0	0	12	2	9	5	0	5	9	0	12	2	2	16.9	19.4	14.8	82	93	68
2011-03-30	2011	3	30	27	2	4	13	1	0	0	7	22	5	17	10	3	14	10	0	25	2	3	17.1	20.1	15	74	93	60
2011-03-31	2011	3	31	23	5	7	3	2	0	1	5	19	4	11	12	2	13	4	4	18	5	4	18.6	23.6	14.4	68	90	47
2011-04-01	2011	4	1	20	5	2	8	1	0	4	0	15	5	10	10	0	5	12	3	12	8	5	20	25	16.4	68	87	54
2011-04-02	2011	4	2	1	0	0	1	0	0	0	0	1	0	1	0	0	1	0	0	1	0	6	21.4	25.2	19.2	83	91	68
2011-04-03	2011	4	3	3	0	2	1	0	0	0	0	3	0	1	2	0	2	1	0	3	0	0	22.3	25.7	19.6	82	93	68
2011-04-04	2011	4	4	22	0	7	11	1	1	0	2	18	4	12	10	3	9	9	1	18	4	1	22.2	24.1	21	82	92	70
2011-04-05	2011	4	5	11	1	2	5	0	1	2	0	9	2	4	7	0	6	4	1	6	5	2	19.9	21.9	18.7	85	95	80
2011-04-06	2011	4	6	23	1	6	15	0	0	1	0	17	6	15	8	0	12	11	0	22	1	3	19.8	21.2	18.4	94	95	91
2011-04-07	2011	4	7	25	1	3	8	1	1	0	11	19	6	14	11	2	17	4	2	20	5	4	21	22.1	20.2	94	95	92
2011-04-08	2011	4	8	18	0	5	13	0	0	0	0	14	4	9	9	0	7	8	3	17	1	5	23.4	27.7	20.4	85	95	65
2011-04-09	2011	4	9	20	5	0	8	0	0	1	6	12	8	14	6	0	9	10	1	16	4	6	23.2	26	21.1	81	92	64
2011-04-10	2011	4	10	1	0	1	0	0	0	0	0	1	0	0	1	0	0	1	0	1	0	0	22.7	27.3	19	81	95	60
2011-04-11	2011	4	11	0	0	0	0	0	0	0	0	0	0	0	0	0	0	0	0	0	0	1	22.8	27.1	20	80	93	61
2011-04-12	2011	4	12	2	0	1	0	1	0	0	0	1	1	1	1	0	1	1	0	2	0	2	24.2	29	20.8	74	92	50
2011-04-13	2011	4	13	71	7	8	25	3	0	0	28	51	20	27	44	5	31	30	5	63	8	3	24.4	29	20.7	74	92	50
2011-04-14	2011	4	14	23	1	3	10	1	1	0	7	14	9	13	10	3	3	12	5	16	7	4	24.3	27	21.6	77	87	65
2011-04-15	2011	4	15	21	1	3	14	1	0	2	0	16	5	9	12	0	5	15	1	19	2	5	23.7	26.1	21.7	86	94	78
2011-04-16	2011	4	16	2	0	0	2	0	0	0	0	2	0	2	0	0	2	0	0	2	0	6	24.9	28.9	23	88	94	71
2011-04-17	2011	4	17	3	0	0	3	0	0	0	0	3	0	2	1	0	1	2	0	3	0	0	25.6	28.6	23.8	88	94	76
2011-04-18	2011	4	18	28	0	12	15	1	0	0	0	22	6	17	11	0	9	18	1	25	3	1	24.7	29	21.5	74	91	45
2011-04-19	2011	4	19	14	0	7	6	0	0	1	0	11	3	10	4	0	3	11	0	13	1	2	24.9	29.7	20.8	74	91	48
2011-04-20	2011	4	20	21	1	5	9	2	0	4	0	10	11	16	5	0	13	6	2	15	6	3	24.1	27.2	21.2	77	92	68
2011-04-21	2011	4	21	26	3	2	13	0	0	2	6	17	9	10	16	1	15	9	1	24	2	4	24.9	28.9	22.4	83	92	64
2011-04-22	2011	4	22	16	2	6	5	0	0	1	2	14	2	5	11	0	6	8	2	13	3	5	24.6	27	23.1	86	94	67
2011-04-23	2011	4	23	2	0	0	2	0	0	0	0	2	0	2	0	0	2	0	0	2	0	6	26	29.9	22.6	60	74	38
2011-04-24	2011	4	24	7	0	4	3	0	0	0	0	6	1	7	0	0	3	2	2	7	0	0	24.6	27	23	67	77	61
2011-04-25	2011	4	25	49	4	7	15	2	0	0	21	33	16	20	29	6	25	18	0	46	3	1	25.3	29.8	21.1	69	88	48
2011-04-26	2011	4	26	19	3	1	12	2	0	1	0	12	7	13	6	0	6	9	4	16	3	2	26	31.6	22	71	87	54
2011-04-27	2011	4	27	14	2	1	7	2	0	2	0	9	5	12	2	0	8	4	2	8	6	3	25.6	28.6	23.6	82	91	72
2011-04-28	2011	4	28	25	1	2	11	0	0	0	11	16	9	10	15	4	15	4	2	21	4	4	25.1	28.3	22.6	89	94	70
2011-04-29	2011	4	29	8	0	5	2	0	0	0	1	7	1	6	2	0	4	4	0	8	0	5	25.3	27.7	23.8	90	94	80
2011-04-30	2011	4	30	2	0	2	0	0	0	0	0	2	0	0	2	0	0	2	0	2	0	6	27.1	30.5	24.1	84	93	69
2011-05-01	2011	5	1	3	0	0	3	0	0	0	0	3	0	0	3	0	1	2	0	3	0	0	27.7	31.7	24.9	79	94	52
2011-05-02	2011	5	2	3	0	0	2	1	0	0	0	2	1	1	2	0	0	3	0	3	0	1	29.4	36.2	25.5	78	94	44
2011-05-03	2011	5	3	2	0	0	2	0	0	0	0	2	0	0	2	0	2	0	0	2	0	2	25.6	29.4	23.3	84	93	71
2011-05-04	2011	5	4	27	8	4	13	1	0	1	0	21	6	19	8	0	14	6	7	22	5	3	22	23.3	20.6	80	93	72
2011-05-05	2011	5	5	28	3	8	15	1	0	0	1	20	8	13	15	0	8	16	4	28	0	4	23.3	27.2	20.7	89	95	74
2011-05-06	2011	5	6	25	1	6	12	5	0	0	1	18	7	17	8	0	18	6	1	19	6	5	26.6	32.5	23.5	82	95	63
2011-05-07	2011	5	7	1	0	0	1	0	0	0	0	1	0	1	0	0	0	1	0	1	0	6	29	35.8	25.2	80	93	48
2011-05-08	2011	5	8	1	0	1	0	0	0	0	0	1	0	1	0	0	0	1	0	1	0	0	30.1	36	26	75	91	53
2011-05-09	2011	5	9	25	2	5	12	0	1	0	5	21	4	17	8	0	13	11	1	22	3	1	30.7	36.9	27	72	88	45
2011-05-10	2011	5	10	17	2	2	9	0	2	0	2	14	3	13	4	0	7	8	2	14	3	2	31	37	27.1	70	86	47
2011-05-11	2011	5	11	45	1	4	15	1	1	2	21	32	13	19	26	4	22	17	2	41	4	3	29.7	35.7	25.7	76	94	51
2011-05-12	2011	5	12	20	4	5	7	0	1	1	2	14	6	6	14	1	11	8	0	17	3	4	28.4	32.5	25.5	83	93	64
2011-05-13	2011	5	13	8	0	3	4	0	0	1	0	5	3	5	3	0	2	5	1	7	1	5	25.9	30	22.8	82	95	69
2011-05-14	2011	5	14	1	1	0	0	0	0	0	0	0	1	1	0	0	1	0	0	1	0	6	25.5	27.2	23.1	78	89	70
2011-05-15	2011	5	15	1	0	1	0	0	0	0	0	1	0	1	0	0	0	1	0	1	0	0	26.1	31.1	23.5	89	95	63
2011-05-16	2011	5	16	19	2	3	12	0	0	1	1	16	3	12	7	0	10	7	2	18	1	1	24.6	28.1	22.2	85	95	56
2011-05-17	2011	5	17	13	1	2	8	1	0	1	0	9	4	9	4	0	6	7	0	11	2	2	24.9	30.6	21.4	70	85	46
2011-05-18	2011	5	18	38	3	1	21	2	1	0	10	27	11	12	26	2	19	14	3	35	3	3	26.6	31.5	22.9	71	90	51
2011-05-19	2011	5	19	28	0	10	14	1	1	2	0	24	4	18	10	0	17	11	0	24	4	4	26.6	30.3	23.7	73	91	54
2011-05-20	2011	5	20	15	4	3	4	0	2	0	2	13	2	10	5	1	6	5	3	9	6	5	25.8	28.3	24.6	88	93	78
2011-05-21	2011	5	21	6	0	1	5	0	0	0	0	4	2	5	1	0	3	0	3	6	0	6	29	33.3	25.6	78	93	59
2011-05-22	2011	5	22	2	0	2	0	0	0	0	0	2	0	2	0	0	0	2	0	2	0	0	30.9	35.9	26.8	76	94	53
2011-05-23	2011	5	23	15	2	3	7	2	0	1	0	9	6	9	6	0	8	5	2	10	5	1	24.5	33.2	22.7	74	93	51
2011-05-24	2011	5	24	13	0	3	7	0	0	2	1	8	5	7	6	0	5	8	0	10	3	2	24.1	26	22.5	77	90	60
2011-05-25	2011	5	25	12	1	3	5	1	1	0	1	8	4	5	7	0	4	8	0	10	2	3	25.2	28	23.5	73	88	51
2011-05-26	2011	5	26	21	3	3	3	1	1	0	10	16	5	10	11	5	8	5	3	19	2	4	27.1	31.5	23.8	66	85	43
2011-05-27	2011	5	27	18	0	3	12	1	0	0	2	16	2	8	10	1	7	6	4	16	2	5	27.8	33.3	23.5	65	83	38
2011-05-28	2011	5	28	6	0	0	6	0	0	0	0	5	1	5	1	0	3	3	0	6	0	6	28.5	33.9	23.7	62	90	34
2011-05-29	2011	5	29	3	1	0	2	0	0	0	0	3	0	3	0	0	1	2	0	3	0	0	28.4	32.1	24.7	66	87	48
2011-05-30	2011	5	30	12	0	4	4	2	0	0	2	10	2	6	6	1	8	2	1	9	3	1	28.8	33	25	69	88	46
2011-05-31	2011	5	31	21	0	3	16	2	0	0	0	19	2	13	8	0	9	10	2	19	2	2	28.7	32.5	25.5	74	92	52
2011-06-01	2011	6	1	26	1	7	16	0	0	0	2	20	6	20	6	2	10	12	2	21	5	3	29	33.4	25.7	75	92	50
2011-06-02	2011	6	2	23	5	2	9	0	0	1	6	16	7	13	10	1	9	10	3	21	2	4	29.7	33.2	27.3	74	90	59
2011-06-03	2011	6	3	8	1	4	1	0	2	0	0	6	2	3	5	0	6	1	1	5	3	5	29.6	33.1	27.4	77	93	65
2011-06-04	2011	6	4	0	0	0	0	0	0	0	0	0	0	0	0	0	0	0	0	0	0	6	30.5	35.7	27.5	77	94	52
2011-06-05	2011	6	5	8	0	4	4	0	0	0	0	8	0	5	3	0	2	6	0	8	0	0	30	36.6	25.7	79	93	46
2011-06-06	2011	6	6	69	9	2	34	2	0	0	22	56	13	29	40	4	29	29	7	68	1	1	28.4	35.2	24.4	85	93	53
2011-06-07	2011	6	7	16	1	2	9	1	1	1	1	11	5	11	5	1	8	6	1	13	3	2	30.1	35.9	26	74	95	48
2011-06-08	2011	6	8	17	3	3	5	2	3	1	0	9	8	13	4	0	10	6	1	11	6	3	30	35.2	27	78	93	53
2011-06-09	2011	6	9	35	5	5	13	2	1	1	8	29	6	20	15	0	21	9	5	31	4	4	30.1	35	27.3	76	92	56
2011-06-10	2011	6	10	15	0	4	11	0	0	0	0	12	3	8	7	0	8	7	0	14	1	5	30.4	34.3	27.7	77	91	60
2011-06-11	2011	6	11	1	0	0	1	0	0	0	0	1	0	0	1	0	1	0	0	1	0	6	29.8	32	27.7	80	92	66
2011-06-12	2011	6	12	1	0	1	0	0	0	0	0	1	0	1	0	0	1	0	0	1	0	0	30.1	33.2	28	79	89	65
2011-06-13	2011	6	13	18	0	5	11	0	0	2	0	16	2	13	5	1	8	8	1	16	2	1	29.7	33.2	28.1	82	94	64
2011-06-14	2011	6	14	10	0	1	8	0	1	0	0	7	3	7	3	0	4	6	0	7	3	2	29.3	35.3	25.6	82	93	52
2011-06-15	2011	6	15	11	0	0	11	0	0	0	0	9	2	7	4	0	6	3	2	10	1	3	29.3	34.9	25.4	79	93	58
2011-06-16	2011	6	16	18	2	5	6	1	0	1	3	15	3	10	8	0	9	9	0	17	1	4	30.5	35.9	27.6	79	92	54
2011-06-17	2011	6	17	21	0	3	14	1	1	1	1	14	7	11	10	1	7	12	1	18	3	5	28.4	31.6	24.6	85	95	74
2011-06-18	2011	6	18	0	0	0	0	0	0	0	0	0	0	0	0	0	0	0	0	0	0	6	29.2	33	25.5	82	96	66
2011-06-19	2011	6	19	0	0	0	0	0	0	0	0	0	0	0	0	0	0	0	0	0	0	0	30	34.2	28	82	93	59
2011-06-20	2011	6	20	43	3	3	17	0	2	1	17	29	14	12	31	4	19	17	3	38	5	1	29.9	34	26.4	81	94	58
2011-06-21	2011	6	21	20	1	3	12	2	1	0	1	13	7	13	7	0	11	7	2	18	2	2	30.4	33.9	28	79	91	60
2011-06-22	2011	6	22	22	2	10	7	2	0	1	0	17	5	14	8	0	10	12	0	17	5	3	31.3	35.6	28.2	76	91	58
2011-06-23	2011	6	23	12	1	2	8	0	1	0	0	9	3	8	4	1	2	9	0	9	3	4	31.1	36.1	27.3	79	94	57
2011-06-24	2011	6	24	10	1	2	6	1	0	0	0	9	1	5	5	0	7	3	0	10	0	5	26.8	28.3	26	92	95	84
2011-06-25	2011	6	25	3	0	0	1	0	2	0	0	3	0	1	2	0	2	1	0	3	0	6	27.4	30	25.3	90	95	76
2011-06-26	2011	6	26	0	0	0	0	0	0	0	0	0	0	0	0	0	0	0	0	0	0	0	28.5	33.5	26.7	83	92	54
2011-06-27	2011	6	27	44	4	6	19	0	0	1	14	34	10	16	28	0	30	12	2	43	1	1	28.6	33.2	25.8	83	94	55
2011-06-28	2011	6	28	13	0	5	5	2	0	1	0	11	2	11	2	0	8	5	0	11	2	2	28.8	33.6	25.8	83	94	58
2011-06-29	2011	6	29	15	2	5	7	1	0	0	0	13	2	10	5	0	8	6	1	13	2	3	30.6	34.5	27.6	77	95	56
2011-06-30	2011	6	30	24	5	3	9	0	0	1	6	22	2	15	9	2	11	9	2	21	3	4	27.1	32.4	25.2	89	94	79
2011-07-01	2011	7	1	10	2	0	8	0	0	0	0	5	5	9	1	0	3	4	3	7	3	5	28.6	32.2	26.3	80	92	62
2011-07-02	2011	7	2	1	0	0	1	0	0	0	0	0	1	0	1	0	1	0	0	1	0	6	29.3	34.2	27	73	93	55
2011-07-03	2011	7	3	3	0	3	0	0	0	0	0	3	0	2	1	0	0	3	0	3	0	0	30.4	36.5	25.6	74	93	47
2011-07-04	2011	7	4	13	2	5	5	1	0	0	0	8	5	9	4	0	10	2	1	10	3	1	30.6	35.3	27.5	74	94	52
2011-07-05	2011	7	5	29	0	2	10	1	0	1	15	22	7	11	18	3	19	4	3	27	2	2	30.6	34.8	27.7	75	92	58
2011-07-06	2011	7	6	20	0	5	13	1	0	0	1	16	4	19	1	0	10	9	1	19	1	3	31.9	37.4	28.2	74	92	48
2011-07-07	2011	7	7	6	1	2	3	0	0	0	0	5	1	5	1	0	3	3	0	5	1	4	33.3	39	29.2	68	90	43
2011-07-08	2011	7	8	11	0	1	5	0	0	2	3	7	4	9	2	0	6	5	0	9	2	5	28.6	35.4	26	79	91	59
2011-07-09	2011	7	9	1	0	0	1	0	0	0	0	1	0	1	0	0	1	0	0	1	0	6	30.4	32.6	28.4	78	88	66
2011-07-10	2011	7	10	4	1	0	3	0	0	0	0	4	0	2	2	0	3	0	1	4	0	0	29.2	33.6	25.7	86	95	66
2011-07-11	2011	7	11	5	0	0	4	0	1	0	0	2	3	3	2	0	4	1	0	4	1	1	29.2	33.4	27.3	82	93	59
2011-07-12	2011	7	12	22	1	4	15	0	1	1	0	18	4	15	7	0	15	6	1	19	3	2	29.8	32.9	26.8	77	90	64
2011-07-13	2011	7	13	8	2	1	4	0	0	1	0	6	2	6	2	0	5	2	1	7	1	3	29.5	31.4	27.8	80	91	68
2011-07-14	2011	7	14	26	3	1	14	1	0	0	7	21	5	18	8	2	7	11	6	24	2	4	26.8	30.4	25.5	92	95	81
2011-07-15	2011	7	15	8	0	1	5	1	1	0	0	8	0	4	4	0	7	0	1	6	2	5	27.7	31.2	25.4	85	95	62
2011-07-16	2011	7	16	4	0	0	4	0	0	0	0	2	2	2	2	0	1	3	0	4	0	6	29.2	33.2	26.5	78	92	63
2011-07-17	2011	7	17	3	0	2	1	0	0	0	0	3	0	3	0	0	3	0	0	3	0	0	30.7	36	27.5	77	92	51
2011-07-18	2011	7	18	19	2	7	8	2	0	0	0	18	1	12	7	2	11	4	2	18	1	1	28.3	33.9	25.9	84	91	62
2011-07-19	2011	7	19	15	1	4	9	0	0	1	0	9	6	8	7	0	7	8	0	12	3	2	30.1	34	27.5	78	93	58
2011-07-20	2011	7	20	11	1	0	7	0	0	2	1	8	3	8	3	0	6	4	1	8	3	3	30.4	34.5	26.8	74	92	54
2011-07-21	2011	7	21	26	3	0	11	1	2	0	9	14	12	12	14	3	11	9	3	23	3	4	30.7	34.7	28.4	78	93	56
2011-07-22	2011	7	22	11	2	3	6	0	0	0	0	10	1	9	2	0	6	3	2	11	0	5	30.7	34.7	28.2	75	91	57
2011-07-23	2011	7	23	0	0	0	0	0	0	0	0	0	0	0	0	0	0	0	0	0	0	6	28.8	32.3	27.1	87	95	66
2011-07-24	2011	7	24	0	0	0	0	0	0	0	0	0	0	0	0	0	0	0	0	0	0	0	29.7	33.5	27.7	81	93	61
2011-07-25	2011	7	25	13	1	2	9	0	0	1	0	7	6	6	7	0	9	3	1	8	5	1	31.2	36	27.9	72	92	48
2011-07-26	2011	7	26	12	0	1	11	0	0	0	0	7	5	8	4	0	3	9	0	12	0	2	31.7	36.2	28.3	70	85	51
2011-07-27	2011	7	27	35	1	2	20	0	0	1	11	27	8	10	25	0	21	12	2	34	1	3	31.1	35.2	28.3	74	92	54
2011-07-28	2011	7	28	19	0	2	7	1	1	1	7	13	6	12	7	0	12	4	3	15	4	4	31.5	35.9	28.3	68	87	48
2011-07-29	2011	7	29	13	0	5	8	0	0	0	0	12	1	10	3	0	4	7	2	13	0	5	32	36	28.7	72	91	55
2011-07-30	2011	7	30	2	0	0	2	0	0	0	0	2	0	1	1	0	1	1	0	2	0	6	29.4	33.7	26.2	74	94	62
2011-07-31	2011	7	31	0	0	0	0	0	0	0	0	0	0	0	0	0	0	0	0	0	0	0	26.2	28.9	24.4	93	96	78
2011-08-01	2011	8	1	29	1	11	11	1	1	2	2	27	2	19	10	2	11	13	3	26	3	1	26.8	29.3	24.3	89	95	72
2011-08-02	2011	8	2	21	1	4	10	1	0	1	4	16	5	7	14	0	10	8	3	18	3	2	26.3	29.2	24.5	92	96	76
2011-08-03	2011	8	3	19	1	7	6	1	0	0	4	17	2	13	6	0	11	6	2	15	4	3	28.7	33	25.2	79	94	58
2011-08-04	2011	8	4	28	2	9	15	1	0	0	1	24	4	20	8	0	16	10	2	26	2	4	31	35.7	27.6	75	93	52
2011-08-05	2011	8	5	21	1	3	12	2	2	1	0	16	5	12	9	0	7	13	1	16	5	5	31.3	35.7	28.8	76	94	57
2011-08-06	2011	8	6	1	0	1	0	0	0	0	0	1	0	1	0	0	1	0	0	1	0	6	28.3	32.2	25	82	100	67
2011-08-07	2011	8	7	4	0	2	2	0	0	0	0	4	0	2	2	0	2	2	0	4	0	0	30.3	34.3	28	77	90	59
2011-08-08	2011	8	8	16	1	3	10	0	0	0	2	12	4	13	3	1	6	8	1	13	3	1	29.6	32	26.7	85	96	72
2011-08-09	2011	8	9	10	1	2	5	0	0	2	0	7	3	9	1	0	5	3	2	7	3	2	28.3	32.4	26.5	87	93	70
2011-08-10	2011	8	10	15	3	1	9	0	0	1	1	11	4	9	6	0	11	4	0	13	2	3	27.6	29.8	25.8	86	97	77
2011-08-11	2011	8	11	11	1	6	3	0	0	1	0	8	3	6	5	1	2	7	1	9	2	4	26.8	29.6	26.4	95	98	79
2011-08-12	2011	8	12	15	2	3	9	0	0	0	1	12	3	6	9	0	6	9	0	14	1	5	27.9	31	25.8	88	98	72
2011-08-13	2011	8	13	4	0	4	0	0	0	0	0	4	0	2	2	0	2	2	0	4	0	6	29.1	32.9	25.5	80	93	60
2011-08-14	2011	8	14	0	0	0	0	0	0	0	0	0	0	0	0	0	0	0	0	0	0	0	30.2	34.5	27.5	78	92	57
2011-08-15	2011	8	15	45	4	1	16	0	1	0	23	30	15	19	26	3	28	11	3	43	2	1	30.4	35.4	27.5	76	92	50
2011-08-16	2011	8	16	12	1	1	7	1	0	0	2	10	2	9	3	1	5	4	2	9	3	2	29.8	33.5	27.6	74	91	55
2011-08-17	2011	8	17	9	1	2	4	0	0	0	2	6	3	5	4	1	3	4	1	9	0	3	28.4	33.5	26.1	81	93	57
2011-08-18	2011	8	18	35	0	3	18	0	0	1	13	28	7	14	21	5	14	14	2	33	2	4	27.2	29.4	25.7	85	94	69
2011-08-19	2011	8	19	19	0	2	15	0	0	2	0	19	0	11	8	0	6	13	0	15	4	5	25.9	27.6	24.8	91	99	79
2011-08-20	2011	8	20	0	0	0	0	0	0	0	0	0	0	0	0	0	0	0	0	0	0	6	26	29.7	24.2	89	98	69
2011-08-21	2011	8	21	2	0	2	0	0	0	0	0	2	0	2	0	0	2	0	0	2	0	0	27.9	32.5	25.3	80	97	56
2011-08-22	2011	8	22	14	2	2	7	0	0	2	1	8	6	6	8	0	5	7	2	9	5	1	29.3	34	26.2	77	92	51
2011-08-23	2011	8	23	8	3	0	5	0	0	0	0	3	5	7	1	0	3	4	1	8	0	2	29.8	33.3	27.4	80	94	67
2011-08-24	2011	8	24	9	0	4	2	0	0	2	1	7	2	6	3	1	5	3	0	5	4	3	26.9	30.1	23.6	88	99	73
2011-08-25	2011	8	25	25	0	5	13	1	0	1	5	21	4	14	11	2	13	10	0	22	3	4	28.9	33.2	25.4	77	98	48
2011-08-26	2011	8	26	18	4	5	5	1	1	0	2	13	5	11	7	0	9	6	3	16	2	5	29.5	33.1	26.5	68	82	56
2011-08-27	2011	8	27	2	0	1	0	0	0	0	1	2	0	2	0	0	1	1	0	2	0	6	29.6	32.8	27.2	75	94	51
2011-08-28	2011	8	28	2	0	2	0	0	0	0	0	2	0	2	0	0	0	2	0	2	0	0	29.9	34	26.8	72	86	48
2011-08-29	2011	8	29	18	1	5	8	2	0	0	2	15	3	8	10	0	6	11	1	17	1	1	30.7	35.4	27.2	71	90	47
2011-08-30	2011	8	30	7	0	2	4	1	0	0	0	6	1	5	2	0	4	3	0	6	1	2	31.4	35.9	27.4	72	96	48
2011-08-31	2011	8	31	18	1	2	14	0	0	0	1	16	2	10	8	0	11	7	0	18	0	3	32.1	37.5	28.4	72	93	33
2011-09-01	2011	9	1	14	1	0	9	3	0	1	0	8	6	8	6	0	5	7	2	10	4	4	32.5	36.6	29.2	71	94	49
2011-09-02	2011	9	2	3	0	2	1	0	0	0	0	2	1	1	2	0	1	2	0	3	0	5	28.5	34.1	26.6	75	86	63
2011-09-03	2011	9	3	3	1	2	0	0	0	0	0	3	0	1	2	0	3	0	0	3	0	6	29.2	32	26.9	80	96	58
2011-09-04	2011	9	4	2	0	2	0	0	0	0	0	2	0	2	0	0	0	0	2	2	0	0	29	33.4	25.9	82	96	57
2011-09-05	2011	9	5	18	4	6	4	0	1	1	2	13	5	9	9	0	11	5	2	13	5	1	27.8	31	26.7	88	95	68
2011-09-06	2011	9	6	11	2	0	7	0	0	2	0	6	5	9	2	0	4	3	4	9	2	2	29.6	33.9	26.2	79	96	55
2011-09-07	2011	9	7	20	0	9	7	0	1	1	2	19	1	11	9	0	12	8	0	17	3	3	30.5	34.8	27.9	76	91	57
2011-09-08	2011	9	8	24	2	2	12	1	0	1	6	14	10	9	15	2	13	8	1	22	2	4	29.1	34.9	27.8	80	89	56
2011-09-09	2011	9	9	17	2	5	7	3	0	0	0	13	4	12	5	0	10	5	2	13	4	5	28.4	30.9	26.9	82	93	69
2011-09-10	2011	9	10	4	0	0	4	0	0	0	0	4	0	2	2	0	0	4	0	4	0	6	27.3	30.5	25.9	88	92	69
2011-09-11	2011	9	11	2	0	1	1	0	0	0	0	1	1	2	0	0	2	0	0	2	0	0	26.7	29.7	25	84	93	70
2011-09-12	2011	9	12	10	1	2	5	0	0	0	2	9	1	9	1	0	6	4	0	10	0	1	25.4	26.5	24.5	93	94	86
2011-09-13	2011	9	13	23	3	4	13	2	0	1	0	17	6	16	7	0	13	8	2	19	4	2	26.8	30.1	24.9	86	93	66
2011-09-14	2011	9	14	18	0	5	10	2	0	0	1	15	3	8	10	0	12	6	0	17	1	3	26.5	28.7	24.8	88	94	77
2011-09-15	2011	9	15	32	2	4	19	0	0	0	7	29	3	12	20	2	17	11	2	31	1	4	27.2	31.4	25.5	88	99	70
2011-09-16	2011	9	16	18	2	2	12	1	1	0	0	14	4	12	6	0	11	4	3	16	2	5	27.7	33	25	83	98	58
2011-09-17	2011	9	17	8	2	3	3	0	0	0	0	8	0	0	8	0	2	6	0	8	0	6	28.9	33.9	25.8	80	94	53
2011-09-18	2011	9	18	2	0	2	0	0	0	0	0	2	0	0	2	0	1	1	0	2	0	0	29.1	33.8	26.6	83	95	60
2011-09-19	2011	9	19	41	2	8	12	1	1	2	15	28	13	12	29	7	19	12	3	37	4	1	28.6	31.6	25.6	85	96	66
2011-09-20	2011	9	20	11	0	3	8	0	0	0	0	11	0	7	4	0	7	4	0	11	0	2	25.6	28.9	24.5	90	98	79
2011-09-21	2011	9	21	18	3	2	6	2	0	0	5	11	7	8	10	0	8	10	0	15	3	3	24.8	27	23.2	79	87	67
2011-09-22	2011	9	22	16	3	1	8	0	0	2	2	13	3	14	2	0	10	6	0	14	2	4	26.1	29.6	23.1	71	87	55
2011-09-23	2011	9	23	13	0	5	6	0	1	1	0	9	4	11	2	0	7	6	0	11	2	5	27.2	31	25	70	83	49
2011-09-24	2011	9	24	0	0	0	0	0	0	0	0	0	0	0	0	0	0	0	0	0	0	6	27.6	31	24.7	61	81	48
2011-09-25	2011	9	25	2	0	0	2	0	0	0	0	0	2	1	1	0	2	0	0	2	0	0	27.8	32	24.5	58	78	42
2011-09-26	2011	9	26	13	0	3	8	2	0	0	0	9	4	7	6	0	5	8	0	11	2	1	25.4	28.7	22.8	85	100	57
2011-09-27	2011	9	27	6	0	1	4	0	0	1	0	5	1	6	0	0	1	3	2	5	1	2	23.7	25.5	22.4	94	100	86
2011-09-28	2011	9	28	8	1	3	4	0	0	0	0	6	2	5	3	0	3	4	1	8	0	3	27.6	32.7	24.1	79	95	57
2011-09-29	2011	9	29	15	0	4	10	1	0	0	0	11	4	15	0	0	9	6	0	14	1	4	28.7	32.5	26	78	92	60
2011-09-30	2011	9	30	13	0	1	7	0	0	0	5	10	3	5	8	2	5	6	0	12	1	5	23.2	28.8	21.4	86	98	69
2011-10-01	2011	10	1	2	0	0	2	0	0	0	0	2	0	0	2	0	0	2	0	2	0	6	21.8	22.8	20.6	94	98	85
2011-10-02	2011	10	2	4	0	2	2	0	0	0	0	4	0	4	0	0	0	4	0	4	0	0	24.7	28.9	21.5	80	96	58
2011-10-03	2011	10	3	29	2	6	16	1	0	0	4	23	6	17	12	0	16	11	2	27	2	1	24.2	26	22.9	65	74	59
2011-10-04	2011	10	4	20	0	7	5	0	1	3	4	19	1	11	9	0	7	10	3	14	6	2	22.8	24.5	21.9	65	98	58
2011-10-05	2011	10	5	7	0	0	5	0	1	0	1	6	1	5	2	0	2	5	0	6	1	3	19.7	22.8	19	93	98	90
2011-10-06	2011	10	6	21	1	2	7	3	0	0	8	16	5	10	11	5	7	8	1	18	3	4	20.2	21	19.3	94	98	89
2011-10-07	2011	10	7	17	2	5	7	1	0	0	2	14	3	12	5	2	8	6	1	15	2	5	21.7	22.6	20.7	96	97	90
2011-10-08	2011	10	8	3	0	2	1	0	0	0	0	2	1	1	2	0	3	0	0	3	0	6	22.2	23	21.5	96	98	92
2011-10-09	2011	10	9	2	0	0	2	0	0	0	0	2	0	0	2	0	2	0	0	2	0	0	24.9	29.5	22.5	87	98	65
2011-10-10	2011	10	10	13	0	2	10	1	0	0	0	12	1	13	0	0	8	5	0	11	2	1	26.4	32.2	23	81	99	53
2011-10-11	2011	10	11	15	1	2	10	0	1	1	0	12	3	9	6	0	7	6	2	13	2	2	27.3	33.2	24.3	82	95	52
2011-10-12	2011	10	12	14	1	1	7	0	1	3	1	9	5	10	3	0	6	7	1	8	6	3	26.9	30.3	24.2	84	97	67
2011-10-13	2011	10	13	16	5	3	3	0	1	1	3	9	7	8	8	0	8	6	2	13	3	4	27.2	30.5	24.8	86	96	69
2011-10-14	2011	10	14	16	1	4	10	0	0	1	0	13	3	9	7	0	9	7	0	14	2	5	26	29	23.5	83	96	64
2011-10-15	2011	10	15	5	2	1	2	0	0	0	0	3	2	2	3	0	3	2	0	5	0	6	26.5	29.8	24	74	92	55
2011-10-16	2011	10	16	0	0	0	0	0	0	0	0	0	0	0	0	0	0	0	0	0	0	0	25.8	28.8	23.7	63	83	45
2011-10-17	2011	10	17	15	0	5	9	0	0	1	0	14	1	4	11	0	10	4	1	13	2	1	25.8	30	22.8	66	89	41
2011-10-18	2011	10	18	25	1	13	10	0	0	0	1	24	1	15	10	0	6	19	0	24	1	2	26.2	30.1	23	64	89	40
2011-10-19	2011	10	19	22	1	4	13	0	0	0	4	17	5	16	6	1	8	10	3	22	0	3	26.1	29.2	23.2	67	82	51
2011-10-20	2011	10	20	6	0	3	3	0	0	0	0	5	1	4	2	0	3	3	0	6	0	4	25.5	28	22.6	74	89	65
2011-10-21	2011	10	21	13	0	2	10	0	0	1	0	11	2	10	3	0	7	6	0	11	2	5	25.8	28	24.5	78	90	52
2011-10-22	2011	10	22	3	0	1	2	0	0	0	0	2	1	2	1	0	2	1	0	3	0	6	25.6	30	22.1	75	94	49
2011-10-23	2011	10	23	1	0	1	0	0	0	0	0	1	0	1	0	0	1	0	0	1	0	0	26.4	31	23	71	89	40
2011-10-24	2011	10	24	14	2	2	10	0	0	0	0	11	3	10	4	0	4	8	2	14	0	1	26.9	31.2	23.8	71	94	48
2011-10-25	2011	10	25	10	0	2	7	1	0	0	0	8	2	6	4	0	5	3	2	10	0	2	26	28.5	24.4	73	89	59
2011-10-26	2011	10	26	14	2	6	5	0	0	0	1	14	0	12	2	0	5	9	0	13	1	3	24	26.2	22.2	72	83	68
2011-10-27	2011	10	27	21	0	5	4	0	0	1	11	12	9	11	10	3	9	9	0	18	3	4	24.3	27.2	22.8	84	95	68
2011-10-28	2011	10	28	8	0	1	7	0	0	0	0	8	0	5	3	0	3	5	0	8	0	5	22.7	24.7	21.8	93	98	88
2011-10-29	2011	10	29	1	0	1	0	0	0	0	0	1	0	0	1	0	0	1	0	1	0	6	21.2	23.4	19.6	78	88	64
2011-10-30	2011	10	30	0	0	0	0	0	0	0	0	0	0	0	0	0	0	0	0	0	0	0	22.1	25.3	20.9	81	89	65
2011-10-31	2011	10	31	9	0	1	8	0	0	0	0	6	3	7	2	0	7	2	0	9	0	1	23.4	27.2	20.8	77	86	59
2011-11-01	2011	11	1	23	3	5	9	2	0	1	3	18	5	18	5	0	9	12	2	16	7	2	25.1	28.7	22.9	77	90	56
2011-11-02	2011	11	2	11	2	2	5	0	0	0	2	9	2	6	5	2	6	2	1	8	3	3	24.8	28.4	22	79	93	58
2011-11-03	2011	11	3	25	1	9	14	0	1	0	0	18	7	20	5	0	13	12	0	24	1	4	25.3	29.4	22.3	75	91	54
2011-11-04	2011	11	4	14	0	1	10	0	0	3	0	10	4	8	6	0	6	6	2	11	3	5	25.2	29.9	22.3	77	98	52
2011-11-05	2011	11	5	3	0	3	0	0	0	0	0	3	0	1	2	0	0	3	0	3	0	6	26.3	30.2	24	79	93	58
2011-11-06	2011	11	6	3	0	0	3	0	0	0	0	2	1	1	2	0	0	2	1	3	0	0	26.2	29.6	24	79	91	63
2011-11-07	2011	11	7	14	0	5	8	0	0	0	1	12	2	12	2	0	10	4	0	13	1	1	26.1	29.9	24	85	98	67
2011-11-08	2011	11	8	25	1	6	8	1	0	1	8	16	9	10	15	1	11	13	0	23	2	2	25	27	23.9	81	98	62
2011-11-09	2011	11	9	14	1	9	3	0	0	0	1	12	2	11	3	1	8	4	1	13	1	3	23.6	26.5	22.4	66	89	46
2011-11-10	2011	11	10	10	0	3	6	0	0	1	0	6	4	10	0	0	4	6	0	9	1	4	22.8	27	20	60	74	45
2011-11-11	2011	11	11	11	1	1	7	0	0	1	1	6	5	9	2	0	4	4	3	8	3	5	22	26.6	18.5	70	90	48
2011-11-12	2011	11	12	2	0	2	0	0	0	0	0	2	0	2	0	0	0	0	2	2	0	6	22.8	27	19.8	73	89	51
2011-11-13	2011	11	13	0	0	0	0	0	0	0	0	0	0	0	0	0	0	0	0	0	0	0	23.2	27.2	20.5	74	92	52
2011-11-14	2011	11	14	16	1	2	8	4	0	0	1	8	8	8	8	1	6	8	1	13	3	1	22.9	27.5	19.9	78	98	52
2011-11-15	2011	11	15	20	0	4	14	0	0	1	1	17	3	12	8	0	9	10	1	19	1	2	23.2	28.2	19.8	76	94	51
2011-11-16	2011	11	16	50	5	0	29	1	0	2	13	36	14	32	18	5	22	23	0	48	2	3	23.8	28.2	20.5	77	96	57
2011-11-17	2011	11	17	8	0	1	7	0	0	0	0	6	2	5	3	0	1	7	0	8	0	4	24.5	29.5	21.5	79	98	53
2011-11-18	2011	11	18	14	0	4	9	0	0	1	0	10	4	10	4	0	8	6	0	12	2	5	25	30.8	21.2	77	99	47
2011-11-19	2011	11	19	1	0	0	1	0	0	0	0	1	0	0	1	0	0	1	0	1	0	6	25.1	30	21.9	77	96	55
2011-11-20	2011	11	20	3	0	2	1	0	0	0	0	2	1	2	1	0	3	0	0	3	0	0	24.6	28.7	21.7	70	90	44
2011-11-21	2011	11	21	37	4	5	16	2	0	0	10	28	9	14	23	4	14	19	0	37	0	1	23.3	25.5	21.8	74	87	60
2011-11-22	2011	11	22	13	0	0	11	0	0	2	0	8	5	8	5	0	7	5	1	12	1	2	22.5	23.6	21.3	86	98	78
2011-11-23	2011	11	23	16	1	6	9	0	0	0	0	14	2	14	2	0	6	9	1	15	1	3	21.1	24.2	19.6	85	96	60
2011-11-24	2011	11	24	29	1	2	15	0	0	1	10	22	7	19	10	3	15	9	2	27	2	4	21.8	25.5	18.8	75	98	49
2011-11-25	2011	11	25	7	1	1	4	0	0	1	0	6	1	6	1	0	3	4	0	6	1	5	22	26	18	74	91	56
2011-11-26	2011	11	26	8	0	6	2	0	0	0	0	8	0	4	4	0	7	1	0	8	0	6	23.3	26.5	21.2	76	84	62
2011-11-27	2011	11	27	0	0	0	0	0	0	0	0	0	0	0	0	0	0	0	0	0	0	0	24.2	28.2	21.5	77	90	59
2011-11-28	2011	11	28	10	0	2	7	0	0	1	0	9	1	5	5	0	3	6	1	9	1	1	23.2	25.5	22.2	86	94	74
2011-11-29	2011	11	29	9	1	0	4	1	1	1	1	4	5	4	5	0	5	4	0	6	3	2	22.6	25.8	21.1	86	98	68
2011-11-30	2011	11	30	12	2	3	7	0	0	0	0	9	3	11	1	0	8	2	2	9	3	3	22.7	26.5	20.5	81	89	63
2011-12-01	2011	12	1	13	0	3	8	0	0	1	1	12	1	10	3	0	10	2	1	11	2	4	18.9	23.7	15.5	89	96	62
2011-12-02	2011	12	2	6	1	2	2	0	0	1	0	5	1	2	4	0	0	5	1	4	2	5	17.2	22	14.4	62	74	42
2011-12-03	2011	12	3	1	0	1	0	0	0	0	0	0	1	1	0	0	1	0	0	1	0	6	18	22.6	14.3	69	87	43
2011-12-04	2011	12	4	1	0	0	1	0	0	0	0	1	0	1	0	0	1	0	0	1	0	0	18.3	23.3	15.5	70	81	46
2011-12-05	2011	12	5	18	0	6	8	1	2	1	0	11	7	16	2	1	7	9	1	14	4	1	19.4	24.5	15.8	75	95	55
2011-12-06	2011	12	6	14	0	0	11	1	0	0	2	13	1	7	7	0	8	6	0	14	0	2	20.2	22	18.3	80	95	73
2011-12-07	2011	12	7	10	0	3	5	2	0	0	0	9	1	9	1	1	2	5	2	9	1	3	20	21.3	19.2	93	99	84
2011-12-08	2011	12	8	22	1	2	13	2	0	1	3	18	4	12	10	0	10	11	1	19	3	4	18.4	21.1	16.4	77	96	57
2011-12-09	2011	12	9	13	0	2	7	1	1	1	1	11	2	6	7	1	3	7	2	9	4	5	17.1	19.9	15.6	57	62	45
2011-12-10	2011	12	10	6	0	2	4	0	0	0	0	4	2	5	1	0	5	1	0	6	0	6	15.9	17.8	14.5	50	57	43
2011-12-11	2011	12	11	4	0	4	0	0	0	0	0	4	0	3	1	0	3	1	0	4	0	0	14.9	19	12	51	66	35
2011-12-12	2011	12	12	9	2	1	5	0	1	0	0	8	1	4	5	0	4	5	0	8	1	1	15.3	20.3	11.5	55	75	37
2011-12-13	2011	12	13	8	1	1	3	0	0	2	1	5	3	5	3	0	3	4	1	5	3	2	15.8	22.3	11.9	66	91	36
2011-12-14	2011	12	14	15	0	3	11	0	0	0	1	14	1	10	5	0	10	4	1	14	1	3	18.5	23.3	14.9	69	91	48
2011-12-15	2011	12	15	39	0	3	12	0	0	1	23	30	9	14	25	10	16	11	2	38	1	4	19.4	20.9	18.4	61	73	53
2011-12-16	2011	12	16	6	0	1	3	0	0	0	2	5	1	6	0	2	1	3	0	6	0	5	18.2	20	17	61	73	53
2011-12-17	2011	12	17	2	0	2	0	0	0	0	0	2	0	2	0	0	2	0	0	2	0	6	16.9	18.5	15.1	58	66	57
2011-12-18	2011	12	18	1	0	1	0	0	0	0	0	1	0	1	0	0	1	0	0	1	0	0	17.3	18.2	16.4	67	87	62
2011-12-19	2011	12	19	9	2	0	5	1	0	0	1	5	4	5	4	0	3	4	2	5	4	1	17.3	21.3	14.2	74	96	53
2011-12-20	2011	12	20	11	1	1	3	2	0	2	2	6	5	9	2	1	5	5	0	6	5	2	17.6	23	13.6	75	95	56
2011-12-21	2011	12	21	9	0	4	4	0	0	1	0	7	2	5	4	0	4	5	0	8	1	3	19.6	22.7	17.7	74	86	63
2011-12-22	2011	12	22	16	0	2	9	0	1	0	4	14	2	7	9	1	6	7	2	14	2	4	19.9	23.6	17.9	69	86	50
2011-12-23	2011	12	23	23	1	2	5	0	0	14	1	11	12	13	10	1	7	13	2	9	14	5	17.9	20.7	16.2	61	77	58
2011-12-24	2011	12	24	0	0	0	0	0	0	0	0	0	0	0	0	0	0	0	0	0	0	6	15.8	18.7	14.5	55	66	42
2011-12-25	2011	12	25	4	0	4	0	0	0	0	0	4	0	0	4	0	2	2	0	4	0	0	14.3	19.1	11.6	50	66	32
2011-12-26	2011	12	26	10	1	3	6	0	0	0	0	10	0	5	5	0	8	0	2	10	0	1	14.3	19.5	10.7	58	85	30
2011-12-27	2011	12	27	6	0	2	4	0	0	0	0	5	1	5	1	0	1	5	0	5	1	2	16.4	19.4	14	64	82	55
2011-12-28	2011	12	28	7	1	3	2	0	0	1	0	5	2	5	1	0	3	3	1	6	1	3	17.7	18.9	16.7	71	82	64
2011-12-29	2011	12	29	23	1	3	11	2	0	2	4	14	9	17	6	1	14	7	1	18	5	4	18.3	22.1	16.6	79	88	73
2011-12-30	2011	12	30	9	0	2	7	0	0	0	0	8	1	5	4	0	5	3	1	9	0	5	16.5	18.4	15	83	93	72
2011-12-31	2011	12	31	3	1	2	0	0	0	0	0	2	1	0	3	0	3	0	0	3	0	6	14.9	16.9	13.9	84	100	74
2012-01-01	2012	1	1	2	0	0	2	0	0	0	0	1	1	2	0	0	2	0	0	2	0	0	15.6	16.9	14.7	77	89	67
2012-01-02	2012	1	2	1	0	0	1	0	0	0	0	1	0	0	1	0	1	0	0	1	0	1	14.8	16.1	13.7	89	97	76
2012-01-03	2012	1	3	10	3	1	4	0	0	2	0	9	1	4	6	0	4	5	1	8	2	2	14.6	15.8	13.9	92	94	84
2012-01-04	2012	1	4	14	2	5	6	0	0	0	1	10	4	8	6	0	9	4	1	13	1	3	11.1	13.9	10.2	86	92	75
2012-01-05	2012	1	5	16	0	2	9	0	0	0	5	12	4	12	4	2	9	5	0	16	0	4	9.7	11.3	8	83	93	75
2012-01-06	2012	1	6	13	0	6	4	1	0	0	2	11	2	7	6	0	9	3	1	12	1	5	11.9	13.4	10.5	79	87	73
2012-01-07	2012	1	7	4	0	4	0	0	0	0	0	4	0	2	2	0	4	0	0	4	0	6	12.1	13.6	10.8	82	92	73
2012-01-08	2012	1	8	5	0	2	3	0	0	0	0	5	0	5	0	0	5	0	0	5	0	0	12.6	14.3	11.3	86	96	76
2012-01-09	2012	1	9	13	0	2	9	0	0	2	0	9	4	10	3	0	3	9	1	11	2	1	13.9	16	12.3	78	86	68
2012-01-10	2012	1	10	9	1	0	5	0	0	1	2	5	4	6	3	0	3	5	1	8	1	2	15.5	18.2	13.5	75	82	64
2012-01-11	2012	1	11	8	0	1	6	0	0	1	0	6	2	3	5	1	5	2	0	4	4	3	15.8	17.5	14	79	91	64
2012-01-12	2012	1	12	22	1	2	9	1	0	3	6	12	10	11	11	0	13	6	3	19	3	4	15.4	16.5	14.3	77	87	71
2012-01-13	2012	1	13	10	0	2	6	0	0	0	2	8	2	9	1	1	4	5	0	9	1	5	15.8	17.8	14.4	79	86	72
2012-01-14	2012	1	14	4	0	0	4	0	0	0	0	4	0	2	2	0	0	4	0	4	0	6	16.7	18.9	15.8	90	96	79
2012-01-15	2012	1	15	0	0	0	0	0	0	0	0	0	0	0	0	0	0	0	0	0	0	0	17.1	17.5	16.4	95	96	88
2012-01-16	2012	1	16	13	0	4	9	0	0	0	0	12	1	10	3	0	6	5	2	12	1	1	17.1	19.6	14.7	79	90	65
2012-01-17	2012	1	17	19	1	3	14	0	0	0	1	13	6	14	5	1	7	11	0	19	0	2	17.9	21.6	16	80	94	65
2012-01-18	2012	1	18	11	0	2	9	0	0	0	0	5	6	8	3	0	3	7	1	11	0	3	18.8	21.6	16.4	90	96	76
2012-01-19	2012	1	19	32	1	5	19	1	1	2	3	24	8	13	19	1	14	16	1	26	6	4	20.6	23.3	19.4	90	94	78
2012-01-20	2012	1	20	9	2	1	4	0	0	1	1	8	1	7	2	0	7	2	0	8	1	5	19.3	21.1	18.4	94	95	84
2012-01-21	2012	1	21	2	0	0	2	0	0	0	0	2	0	1	1	0	1	1	0	2	0	6	19.1	20.4	18.3	91	96	87
2012-01-22	2012	1	22	0	0	0	0	0	0	0	0	0	0	0	0	0	0	0	0	0	0	0	14.3	19.1	12	83	93	69
2012-01-23	2012	1	23	0	0	0	0	0	0	0	0	0	0	0	0	0	0	0	0	0	0	1	12	14.5	10.2	67	84	57
2012-01-24	2012	1	24	2	0	0	2	0	0	0	0	2	0	2	0	0	0	2	0	2	0	2	11.9	13.3	10.9	84	98	68
2012-01-25	2012	1	25	3	0	3	0	0	0	0	0	3	0	3	0	0	3	0	0	3	0	3	11.6	13	10.4	63	73	54
2012-01-26	2012	1	26	2	0	2	0	0	0	0	0	2	0	2	0	0	0	2	0	2	0	4	11.1	12.6	9	80	98	65
2012-01-27	2012	1	27	0	0	0	0	0	0	0	0	0	0	0	0	0	0	0	0	0	0	5	11.7	13.2	10.5	94	99	86
2012-01-28	2012	1	28	3	0	1	2	0	0	0	0	2	1	1	2	0	1	2	0	3	0	6	13.9	16.2	12.6	93	97	82
2012-01-29	2012	1	29	8	1	6	1	0	0	0	0	7	1	3	5	0	2	6	0	8	0	0	14.1	15.7	12.8	84	94	74
2012-01-30	2012	1	30	17	0	5	10	1	0	1	0	12	5	11	6	0	12	5	0	14	3	1	13.6	15.3	12.8	81	92	72
2012-01-31	2012	1	31	10	1	0	9	0	0	0	0	5	5	4	6	0	1	7	2	10	0	2	13.7	15.7	11.9	71	88	59
2012-02-01	2012	2	1	27	2	7	11	2	2	1	2	20	7	16	11	0	9	15	3	20	7	3	15	17.7	12.4	76	89	67
2012-02-02	2012	2	2	31	2	5	17	2	0	1	4	26	5	13	18	2	11	13	5	24	7	4	14.9	16.8	14.4	92	97	88
2012-02-03	2012	2	3	11	2	2	5	0	0	1	1	6	5	6	5	0	1	10	0	10	1	5	13.5	14.4	12.8	86	96	74
2012-02-04	2012	2	4	12	1	3	6	0	0	2	0	10	2	8	4	0	4	6	2	9	3	6	14.7	17.6	12.5	80	95	71
2012-02-05	2012	2	5	1	0	0	1	0	0	0	0	1	0	0	1	0	1	0	0	1	0	0	17.2	19.4	15.2	92	97	80
2012-02-06	2012	2	6	24	5	9	10	0	0	0	0	20	4	17	7	0	16	4	4	23	1	1	20.2	25.6	17.2	85	94	59
2012-02-07	2012	2	7	14	0	6	8	0	0	0	0	12	2	6	8	0	6	7	1	14	0	2	20	22	18.6	67	97	49
2012-02-08	2012	2	8	20	0	6	7	1	1	3	2	17	3	12	8	0	11	6	3	15	5	3	16.5	20	15.8	66	88	57
2012-02-09	2012	2	9	13	0	4	6	1	0	0	2	12	1	5	8	0	8	4	1	13	0	4	13.1	15.8	11.4	94	99	87
2012-02-10	2012	2	10	14	0	4	8	0	0	1	1	11	3	9	5	0	4	9	1	13	1	5	14.2	15.5	12.9	96	97	89
2012-02-11	2012	2	11	2	0	2	0	0	0	0	0	2	0	0	2	0	0	2	0	2	0	6	11.8	13.7	10.3	86	95	71
2012-02-12	2012	2	12	0	0	0	0	0	0	0	0	0	0	0	0	0	0	0	0	0	0	0	13.6	15.9	11.1	84	98	75
2012-02-13	2012	2	13	8	1	0	7	0	0	0	0	7	1	4	4	0	4	2	2	7	1	1	15.6	17.8	13.9	91	97	81
2012-02-14	2012	2	14	7	2	1	2	2	0	0	0	4	3	2	5	0	6	0	1	5	2	2	17.4	18.8	16.1	94	98	87
2012-02-15	2012	2	15	13	0	1	8	0	1	1	2	11	2	8	5	0	3	9	1	11	2	3	19	20.6	17.8	94	98	83
2012-02-16	2012	2	16	17	0	1	7	0	0	0	9	13	4	8	9	2	7	7	1	17	0	4	18.6	19.6	17	80	95	67
2012-02-17	2012	2	17	17	1	8	4	0	0	3	1	12	5	12	5	0	6	8	3	13	4	5	15.5	18.2	14.6	75	99	70
2012-02-18	2012	2	18	0	0	0	0	0	0	0	0	0	0	0	0	0	0	0	0	0	0	6	11.8	14.6	10.8	87	99	75
2012-02-19	2012	2	19	4	0	1	3	0	0	0	0	4	0	3	1	0	2	2	0	4	0	0	12.3	14.9	10.3	74	92	59
2012-02-20	2012	2	20	15	2	2	11	0	0	0	0	9	6	10	5	0	4	9	2	15	0	1	15.8	20.2	13.1	68	80	54
2012-02-21	2012	2	21	13	0	4	8	0	0	1	0	9	4	10	3	0	5	6	2	12	1	2	17.7	21.8	15.7	80	91	68
2012-02-22	2012	2	22	8	0	2	5	0	1	0	0	6	2	6	2	0	5	3	0	7	1	3	18.5	22.6	16	90	97	73
2012-02-23	2012	2	23	28	3	3	10	1	0	1	10	20	8	17	11	3	13	10	2	27	1	4	20.3	23.2	17.7	89	96	74
2012-02-24	2012	2	24	10	0	1	8	1	0	0	0	9	1	7	3	0	7	3	0	9	1	5	22.6	27.2	20.5	85	97	62
2012-02-25	2012	2	25	2	0	1	1	0	0	0	0	1	1	1	1	0	0	2	0	2	0	6	22.8	26.6	21.2	82	94	60
2012-02-26	2012	2	26	4	0	3	1	0	0	0	0	4	0	2	2	0	1	3	0	4	0	0	17.5	23.2	16.1	73	85	66
2012-02-27	2012	2	27	18	0	6	9	1	0	1	1	14	4	9	9	0	11	6	1	16	2	1	12.5	16.1	11.1	80	99	76
2012-02-28	2012	2	28	9	2	2	4	0	0	1	0	5	4	8	1	0	4	4	1	7	2	2	12.1	14.4	10.2	77	97	61
2012-02-29	2012	2	29	10	0	3	6	0	1	0	0	6	4	9	1	0	7	2	1	9	1	3	14	16.5	12.3	91	97	74
2012-03-01	2012	3	1	19	1	6	6	1	0	5	0	12	7	8	11	0	9	5	5	10	9	4	15.4	17.7	13.6	91	98	77
2012-03-02	2012	3	2	12	0	5	5	0	0	2	0	12	0	7	5	0	4	8	0	10	2	5	16.8	17.9	15.8	96	97	89
2012-03-03	2012	3	3	2	0	2	0	0	0	0	0	2	0	2	0	0	0	0	2	2	0	6	18.3	19.6	17.2	96	99	90
2012-03-04	2012	3	4	0	0	0	0	0	0	0	0	0	0	0	0	0	0	0	0	0	0	0	19.8	21	19	96	97	87
2012-03-05	2012	3	5	22	2	10	8	0	1	1	0	19	3	16	6	1	11	8	2	18	4	1	23.1	27.7	20	88	97	65
2012-03-06	2012	3	6	34	4	0	20	1	0	1	8	28	6	13	21	4	11	16	3	32	2	2	24.5	28.1	22.1	87	96	67
2012-03-07	2012	3	7	10	0	4	4	0	0	1	1	8	2	7	3	0	6	4	0	7	3	3	24.3	28.5	22.1	85	94	64
2012-03-08	2012	3	8	28	0	6	14	0	0	0	8	25	3	22	6	2	12	12	2	27	1	4	21.1	23.9	20	91	96	82
2012-03-09	2012	3	9	10	0	1	6	1	0	0	2	8	2	7	3	0	6	4	0	9	1	5	16.7	20.2	15.1	85	96	70
2012-03-10	2012	3	10	2	0	1	1	0	0	0	0	2	0	1	1	0	0	2	0	2	0	6	15.4	16.8	14.2	68	75	56
2012-03-11	2012	3	11	2	2	0	0	0	0	0	0	2	0	2	0	0	0	0	2	2	0	0	14.8	15.9	14	71	73	65
2012-03-12	2012	3	12	17	2	4	8	1	0	0	2	17	0	14	3	0	7	7	3	17	0	1	15.3	16.5	14.4	74	79	68
2012-03-13	2012	3	13	17	3	3	8	0	1	0	2	14	3	14	3	0	10	6	1	13	4	2	15.4	17.2	13.9	80	90	69
2012-03-14	2012	3	14	12	2	2	5	2	0	1	0	9	3	8	4	0	3	7	2	9	3	3	16.7	19	14.8	83	93	73
2012-03-15	2012	3	15	5	1	1	1	2	0	0	0	5	0	2	3	0	2	2	1	3	2	4	18	19.9	17	90	96	82
2012-03-16	2012	3	16	20	2	2	8	0	0	0	8	14	6	9	11	3	13	4	0	18	2	5	19.6	21.5	18.2	94	97	80
2012-03-17	2012	3	17	2	0	0	2	0	0	0	0	2	0	2	0	0	2	0	0	2	0	6	21.1	22.7	20.1	96	96	87
2012-03-18	2012	3	18	0	0	0	0	0	0	0	0	0	0	0	0	0	0	0	0	0	0	0	22.7	25	21.4	95	96	83
2012-03-19	2012	3	19	17	0	3	12	2	0	0	0	11	6	5	12	0	9	7	1	14	3	1	24.1	28.8	21.7	88	94	66
2012-03-20	2012	3	20	15	1	4	7	1	0	0	2	11	4	7	8	1	4	10	0	12	3	2	23.8	25.1	22.8	91	96	86
2012-03-21	2012	3	21	16	0	4	11	0	1	0	0	13	3	6	10	0	8	8	0	14	2	3	23.2	25	22.4	94	97	83
2012-03-22	2012	3	22	9	1	3	3	0	0	0	2	8	1	9	0	0	5	3	1	8	1	4	23.9	25.9	22.4	88	93	82
2012-03-23	2012	3	23	36	2	2	10	1	4	1	16	29	7	15	21	4	22	10	0	33	3	5	21.3	25	17.2	74	97	52
2012-03-24	2012	3	24	0	0	0	0	0	0	0	0	0	0	0	0	0	0	0	0	0	0	6	19.7	22.2	17.6	47	65	38
2012-03-25	2012	3	25	1	0	0	1	0	0	0	0	0	1	1	0	0	1	0	0	1	0	0	19.2	22.3	17.7	64	73	48
2012-03-26	2012	3	26	17	1	7	8	0	0	0	1	16	1	14	3	0	10	7	0	17	0	1	20.8	24.2	18.5	65	85	48
2012-03-27	2012	3	27	18	2	4	8	2	0	0	2	16	2	13	5	0	11	4	3	16	2	2	21.8	25.5	19.4	65	88	52
2012-03-28	2012	3	28	9	0	4	4	1	0	0	0	7	2	5	4	0	6	3	0	8	1	3	22.1	26	20.4	85	95	73
2012-03-29	2012	3	29	23	0	1	16	0	0	1	5	20	3	16	7	0	18	4	1	22	1	4	22.1	24.7	20.7	89	98	79
2012-03-30	2012	3	30	12	0	1	9	1	0	1	0	9	3	8	4	0	8	4	0	10	2	5	23	26.2	20.6	87	100	75
2012-03-31	2012	3	31	4	0	0	4	0	0	0	0	4	0	4	0	0	2	2	0	4	0	6	22.4	24.5	20.3	70	96	59
2012-04-01	2012	4	1	2	0	1	0	1	0	0	0	1	1	2	0	0	0	2	0	2	0	0	22.8	27.2	20	65	80	46
2012-04-02	2012	4	2	11	2	4	5	0	0	0	0	11	0	1	10	0	8	3	0	11	0	1	23	28.2	19.6	76	91	62
2012-04-03	2012	4	3	24	0	3	16	0	1	4	0	17	7	15	9	1	10	11	2	17	7	2	22.4	24.9	21.5	90	97	83
2012-04-04	2012	4	4	14	1	7	3	1	1	1	0	10	4	10	4	0	7	7	0	10	4	3	24.5	28.7	22.4	85	91	68
2012-04-05	2012	4	5	12	1	2	9	0	0	0	0	7	5	7	5	0	7	5	0	12	0	4	24.9	27.7	23	86	92	72
2012-04-06	2012	4	6	11	4	0	4	1	0	2	0	6	5	4	7	0	5	4	2	8	3	5	24.5	27.7	22.2	86	94	73
2012-04-07	2012	4	7	2	0	0	2	0	0	0	0	2	0	2	0	0	0	2	0	2	0	6	21.5	25.6	20	86	94	71
2012-04-08	2012	4	8	3	0	2	1	0	0	0	0	3	0	3	0	0	0	1	2	3	0	0	22.2	25.7	19.6	76	88	64
2012-04-09	2012	4	9	21	1	1	13	0	0	5	1	15	6	10	11	0	5	14	2	14	7	1	23.2	27.6	20.5	80	91	62
2012-04-10	2012	4	10	44	1	3	13	1	2	1	23	29	15	19	25	11	20	9	4	40	4	2	24.2	26.9	21.1	82	93	70
2012-04-11	2012	4	11	13	0	4	6	2	0	1	0	8	5	3	10	0	8	5	0	10	3	3	25.1	28.9	22.6	86	94	70
2012-04-12	2012	4	12	18	0	4	9	0	1	0	4	13	5	9	9	0	7	11	0	16	2	4	26.8	30.8	24.3	82	93	68
2012-04-13	2012	4	13	20	5	3	9	0	0	0	3	16	4	8	12	3	9	6	2	17	3	5	27	31.3	24.3	82	93	66
2012-04-14	2012	4	14	0	0	0	0	0	0	0	0	0	0	0	0	0	0	0	0	0	0	6	26.8	29.3	25.4	86	92	76
2012-04-15	2012	4	15	2	0	0	2	0	0	0	0	2	0	2	0	0	0	2	0	2	0	0	26.4	27.9	25	88	91	81
2012-04-16	2012	4	16	19	1	7	10	0	0	1	0	16	3	11	8	0	8	9	2	16	3	1	27.2	30.9	25.4	84	93	73
2012-04-17	2012	4	17	7	0	0	6	1	0	0	0	6	1	4	3	0	5	2	0	6	1	2	27.7	31.3	25.5	84	94	69
2012-04-18	2012	4	18	38	1	4	19	0	3	1	10	30	8	17	21	4	22	12	0	35	3	3	27.8	31.5	25.9	85	94	70
2012-04-19	2012	4	19	10	0	2	6	1	0	0	1	7	3	9	1	1	5	4	0	8	2	4	28.1	32	26.2	84	93	68
2012-04-20	2012	4	20	6	1	3	2	0	0	0	0	6	0	5	1	0	3	3	0	6	0	5	28.8	33.5	26.3	82	93	63
2012-04-21	2012	4	21	2	0	2	0	0	0	0	0	2	0	0	2	0	0	2	0	2	0	6	25.1	29.9	22.4	78	95	49
2012-04-22	2012	4	22	4	0	2	2	0	0	0	0	3	1	2	2	0	2	2	0	4	0	0	26.1	30.9	23	72	87	54
2012-04-23	2012	4	23	22	2	9	7	1	2	0	1	16	6	10	12	1	10	9	2	16	6	1	26.7	32.6	23.9	81	93	62
2012-04-24	2012	4	24	8	0	0	7	0	0	0	1	8	0	6	2	0	0	8	0	8	0	2	30.2	38.2	25.5	72	89	42
2012-04-25	2012	4	25	20	1	6	12	0	0	0	1	15	5	16	4	0	9	10	1	18	2	3	31.2	38.3	26	70	90	43
2012-04-26	2012	4	26	27	4	7	9	0	1	0	6	23	4	15	12	0	12	15	0	25	2	4	27.9	33.7	24.8	58	83	47
2012-04-27	2012	4	27	10	1	3	6	0	0	0	0	10	0	8	2	0	6	3	1	9	1	5	26	29.8	23.9	76	92	72
2012-04-28	2012	4	28	2	0	2	0	0	0	0	0	2	0	0	2	0	0	2	0	2	0	6	28.2	33.9	24.5	76	93	54
2012-04-29	2012	4	29	1	0	0	1	0	0	0	0	1	0	1	0	0	1	0	0	1	0	0	28.7	34.2	25.6	80	91	56
2012-04-30	2012	4	30	2	0	1	1	0	0	0	0	1	1	0	2	0	1	1	0	2	0	1	30	36.4	26	72	91	41
2012-05-01	2012	5	1	2	0	0	2	0	0	0	0	2	0	0	2	0	2	0	0	2	0	2	31.7	39.6	26.2	66	88	30
2012-05-02	2012	5	2	23	0	6	14	1	1	1	0	21	2	15	8	0	8	15	0	20	3	3	31.9	38.5	27.3	68	89	42
2012-05-03	2012	5	3	34	2	6	13	0	1	1	11	28	6	11	23	2	22	9	1	31	3	4	31.8	38.1	27.4	70	91	44
2012-05-04	2012	5	4	21	2	5	7	3	1	1	2	13	8	12	9	0	12	5	4	15	6	5	31.8	38.1	27.9	72	87	48
2012-05-05	2012	5	5	4	0	4	0	0	0	0	0	4	0	2	2	0	4	0	0	4	0	6	29.8	32.7	27.5	84	97	64
2012-05-06	2012	5	6	4	0	4	0	0	0	0	0	4	0	4	0	0	4	0	0	4	0	0	27.1	32.7	23.8	82	91	55
2012-05-07	2012	5	7	24	3	7	14	0	0	0	0	21	3	15	9	0	6	15	3	21	3	1	27.3	30.6	25.5	87	93	72
2012-05-08	2012	5	8	8	1	0	7	0	0	0	0	7	1	8	0	0	4	3	1	8	0	2	29.3	33.5	26.4	79	92	59
2012-05-09	2012	5	9	16	0	3	9	1	1	1	1	13	3	11	5	1	6	8	1	12	4	3	30	34.6	27.1	75	88	53
2012-05-10	2012	5	10	20	1	5	12	1	1	0	0	18	2	12	8	0	15	5	0	19	1	4	30.6	34.7	27.2	75	89	57
2012-05-11	2012	5	11	24	3	13	7	0	0	0	1	17	7	12	12	0	15	7	2	21	3	5	30.2	33.4	28	79	89	63
2012-05-12	2012	5	12	9	0	6	2	0	0	0	1	8	1	3	6	0	9	0	0	9	0	6	29	34.7	25.4	78	89	58
2012-05-13	2012	5	13	0	0	0	0	0	0	0	0	0	0	0	0	0	0	0	0	0	0	0	30.1	33.7	27	77	86	62
2012-05-14	2012	5	14	22	2	3	13	0	0	1	3	12	10	11	11	1	11	5	5	20	2	1	30.5	34.7	27.8	74	87	62
2012-05-15	2012	5	15	11	0	1	5	2	0	1	2	8	3	6	5	1	5	5	0	7	4	2	25.4	31.4	22.9	81	97	60
2012-05-16	2012	5	16	15	1	4	9	0	0	0	1	12	3	10	5	1	6	8	0	15	0	3	28.4	33	25.2	66	84	51
2012-05-17	2012	5	17	17	1	5	7	0	0	4	0	14	3	8	9	0	7	10	0	12	5	4	29.3	34	26	74	88	48
2012-05-18	2012	5	18	13	2	2	8	0	0	0	1	11	2	6	7	0	3	8	2	10	3	5	30.1	34.9	27.1	74	83	54
2012-05-19	2012	5	19	0	0	0	0	0	0	0	0	0	0	0	0	0	0	0	0	0	0	6	29.6	33.7	27.9	81	88	59
2012-05-20	2012	5	20	4	1	0	3	0	0	0	0	4	0	2	2	0	4	0	0	4	0	0	30.5	34.9	28	79	89	58
2012-05-21	2012	5	21	7	0	2	5	0	0	0	0	6	1	5	2	0	3	3	1	7	0	1	29.4	31.9	28.5	84	91	67
2012-05-22	2012	5	22	13	0	2	11	0	0	0	0	10	3	10	3	1	4	7	1	13	0	2	26.5	31.2	24	91	93	76
2012-05-23	2012	5	23	7	0	4	1	0	2	0	0	5	2	4	3	0	2	5	0	5	2	3	27.2	30.2	25.6	87	90	72
2012-05-24	2012	5	24	74	6	4	29	1	0	0	34	55	19	37	37	9	32	29	4	72	2	4	28.3	31.2	25.4	82	89	67
2012-05-25	2012	5	25	9	0	2	4	0	1	0	2	6	3	4	5	0	3	6	0	6	3	5	27.1	29.8	24.9	89	92	79
2012-05-26	2012	5	26	3	0	2	0	0	0	0	1	2	1	1	2	0	2	1	0	3	0	6	24.1	26.4	23.1	88	90	80
2012-05-27	2012	5	27	1	0	0	1	0	0	0	0	1	0	1	0	0	1	0	0	1	0	0	26.4	30.4	23.7	80	90	64
2012-05-28	2012	5	28	14	2	4	5	0	1	1	1	9	5	8	6	0	7	4	3	11	3	1	28.3	32.1	25.6	82	89	64
2012-05-29	2012	5	29	20	1	4	8	1	4	1	1	13	7	17	3	0	5	12	3	17	3	2	29.3	33.7	26.4	80	89	59
2012-05-30	2012	5	30	11	0	3	6	2	0	0	0	9	2	4	7	0	6	5	0	10	1	3	27.1	30.1	25.1	84	91	72
2012-05-31	2012	5	31	17	0	1	12	1	2	1	0	12	5	11	6	0	8	9	0	12	5	4	28.2	32.3	25.4	76	89	56
2012-06-01	2012	6	1	25	4	5	11	0	1	2	2	17	8	20	5	0	14	6	5	17	8	5	28.6	32.8	26.4	74	94	57
2012-06-02	2012	6	2	2	0	2	0	0	0	0	0	2	0	0	2	0	0	2	0	2	0	6	27.4	30.8	24.6	82	95	64
2012-06-03	2012	6	3	2	0	0	0	0	2	0	0	2	0	0	2	0	0	2	0	2	0	0	27.8	32.9	24.4	81	94	58
2012-06-04	2012	6	4	34	4	7	18	0	0	0	5	26	8	14	20	4	16	13	1	31	3	1	29.8	34.2	27.5	80	89	62
2012-06-05	2012	6	5	19	0	8	6	0	1	1	3	15	4	11	8	0	12	6	1	17	2	2	30.9	34.9	28.1	79	92	59
2012-06-06	2012	6	6	23	0	0	16	0	1	0	6	14	9	12	11	2	12	9	0	22	1	3	29	32.5	27.7	86	93	70
2012-06-07	2012	6	7	17	1	5	6	1	1	3	0	14	3	9	8	0	8	5	4	11	6	4	29.9	34	28.2	84	96	62
2012-06-08	2012	6	8	10	0	2	5	1	2	0	0	5	5	8	2	0	3	7	0	7	3	5	29.5	33.7	26.4	82	95	63
2012-06-09	2012	6	9	0	0	0	0	0	0	0	0	0	0	0	0	0	0	0	0	0	0	6	29.9	34.2	27.4	80	91	61
2012-06-10	2012	6	10	1	0	0	1	0	0	0	0	1	0	1	0	0	1	0	0	1	0	0	31.4	35.7	27.9	74	93	52
2012-06-11	2012	6	11	13	1	3	8	0	0	1	0	8	5	7	6	0	4	8	1	12	1	1	32.3	35.3	29.5	67	77	53
2012-06-12	2012	6	12	10	2	0	6	0	0	1	1	5	5	5	5	0	4	3	3	7	3	2	33.2	39	28.4	66	86	38
2012-06-13	2012	6	13	17	1	5	9	0	1	1	0	14	3	11	6	0	7	7	3	14	3	3	31.2	36.1	28.4	72	83	66
2012-06-14	2012	6	14	14	2	6	5	0	1	0	0	10	4	6	8	0	5	8	1	12	2	4	31.1	39	25.6	78	93	43
2012-06-15	2012	6	15	24	3	3	11	0	1	0	6	23	1	12	12	4	11	6	3	22	2	5	28.2	31.3	25.7	82	91	65
2012-06-16	2012	6	16	1	0	1	0	0	0	0	0	1	0	0	1	0	1	0	0	1	0	6	30.6	34.9	27.3	70	89	47
2012-06-17	2012	6	17	2	0	0	2	0	0	0	0	2	0	0	2	0	2	0	0	2	0	0	31.8	36	28	64	83	43
2012-06-18	2012	6	18	22	0	3	12	2	2	1	2	14	8	17	5	1	10	10	1	17	5	1	32.3	36.2	28.5	68	86	48
2012-06-19	2012	6	19	5	0	4	0	0	0	1	0	4	1	4	1	0	4	0	1	3	2	2	31.4	37.3	26.8	74	95	47
2012-06-20	2012	6	20	13	2	6	4	0	1	0	0	8	5	8	5	0	8	2	3	12	1	3	28.2	31	25.6	80	90	62
2012-06-21	2012	6	21	22	2	0	12	2	1	0	5	19	3	9	13	4	8	7	3	22	0	4	30.2	34.4	27.4	75	88	57
2012-06-22	2012	6	22	48	21	5	12	1	2	1	6	36	12	16	32	2	16	13	17	46	2	5	30.2	36.2	26.9	79	90	53
2012-06-23	2012	6	23	3	0	2	1	0	0	0	0	3	0	3	0	0	2	1	0	3	0	6	29.9	34.3	26.4	75	92	53
2012-06-24	2012	6	24	4	0	2	2	0	0	0	0	4	0	2	2	0	2	2	0	4	0	0	29.3	32.6	26.6	76	86	65
2012-06-25	2012	6	25	12	0	5	4	1	1	0	1	8	4	6	6	0	7	4	1	10	2	1	31.2	36	28	65	83	47
2012-06-26	2012	6	26	10	0	1	8	0	0	1	0	10	0	8	2	0	2	7	1	8	2	2	32.5	35.4	29.5	58	71	48
2012-06-27	2012	6	27	18	2	1	13	0	0	1	1	14	4	17	1	0	8	10	0	16	2	3	31.2	33.2	28.5	67	87	59
2012-06-28	2012	6	28	6	0	2	2	0	0	1	1	6	0	4	2	1	3	2	0	6	0	4	29.8	34.6	25.5	78	94	57
2012-06-29	2012	6	29	16	1	0	5	0	0	0	10	13	3	13	3	4	2	9	1	16	0	5	29.7	34	25.1	78	93	61
2012-06-30	2012	6	30	3	0	1	2	0	0	0	0	1	2	2	1	0	2	1	0	3	0	6	30.3	33.7	28.1	78	96	66
2012-07-01	2012	7	1	2	0	0	2	0	0	0	0	2	0	2	0	0	2	0	0	2	0	0	27.1	32	24.6	88	97	74
2012-07-02	2012	7	2	15	0	8	5	1	1	0	0	12	3	9	6	0	4	9	2	13	2	1	26.8	30.5	25.7	87	90	71
2012-07-03	2012	7	3	16	1	7	4	1	2	0	1	11	5	12	4	2	10	2	2	13	3	2	27.9	31.1	25.6	82	92	66
2012-07-04	2012	7	4	15	3	3	7	0	0	1	1	10	5	12	3	0	6	7	2	11	4	3	28.3	32.2	26.5	85	95	63
2012-07-05	2012	7	5	16	2	2	11	0	1	0	0	13	3	13	3	1	6	6	3	14	2	4	29.6	34	26.4	78	92	58
2012-07-06	2012	7	6	9	0	1	5	0	1	0	2	6	3	7	2	0	6	3	0	8	1	5	30	35.4	27.6	76	87	52
2012-07-07	2012	7	7	3	0	3	0	0	0	0	0	3	0	3	0	0	2	1	0	3	0	6	28.1	30.4	27.2	86	91	83
2012-07-08	2012	7	8	10	2	5	3	0	0	0	0	10	0	5	5	0	8	2	0	10	0	0	27.7	31.3	26.5	87	93	76
2012-07-09	2012	7	9	31	2	3	19	0	0	0	7	25	6	20	11	2	14	14	1	30	1	1	30.1	33.7	27.5	82	95	62
2012-07-10	2012	7	10	17	1	2	11	0	1	1	1	15	2	14	3	0	5	10	2	14	3	2	30.2	35.5	27.3	79	90	56
2012-07-11	2012	7	11	14	4	3	5	0	1	0	1	11	3	11	3	0	7	7	0	13	1	3	30.9	35.2	27.6	79	93	62
2012-07-12	2012	7	12	29	6	8	5	0	1	0	9	25	4	11	18	2	9	18	0	28	1	4	31.1	35.6	28.9	79	90	60
2012-07-13	2012	7	13	13	0	4	6	1	1	1	0	11	2	11	2	0	5	7	1	10	3	5	29.8	35.3	25	80	91	58
2012-07-14	2012	7	14	1	0	1	0	0	0	0	0	1	0	0	1	0	1	0	0	1	0	6	31.6	37	25	73	94	48
2012-07-15	2012	7	15	2	0	0	2	0	0	0	0	2	0	2	0	0	2	0	0	2	0	0	32.2	37.6	28	65	85	45
2012-07-16	2012	7	16	78	32	5	20	1	0	1	19	62	16	23	55	6	25	27	20	74	4	1	33.4	37.7	29.8	58	78	44
2012-07-17	2012	7	17	8	0	3	3	0	0	1	1	7	1	5	3	0	3	5	0	7	1	2	32.2	35.4	30.6	64	78	56
2012-07-18	2012	7	18	12	2	2	4	1	0	2	1	5	7	4	8	0	3	7	2	7	5	3	31.8	36.6	29.6	66	85	45
2012-07-19	2012	7	19	9	0	4	3	0	0	1	1	6	3	6	3	0	4	5	0	6	3	4	29	31.4	26.7	84	92	73
2012-07-20	2012	7	20	12	0	7	4	1	0	0	0	10	2	10	2	0	4	7	1	11	1	5	30.2	33.5	28.5	78	91	63
2012-07-21	2012	7	21	3	0	3	0	0	0	0	0	3	0	3	0	0	1	2	0	3	0	6	32.2	37	28.9	71	88	50
2012-07-22	2012	7	22	3	0	2	1	0	0	0	0	3	0	3	0	0	3	0	0	3	0	0	33.1	37.4	30.1	71	92	48
2012-07-23	2012	7	23	25	6	0	14	0	1	0	4	19	6	8	17	1	9	9	6	23	2	1	28.4	33.6	24.5	79	93	60
2012-07-24	2012	7	24	11	1	4	4	1	1	0	0	8	3	9	2	0	6	3	2	10	1	2	29.2	34.5	26	78	92	55
2012-07-25	2012	7	25	13	1	4	6	0	1	1	0	11	2	8	5	0	6	6	1	10	3	3	27.2	31.2	25.3	92	93	83
2012-07-26	2012	7	26	5	0	3	0	0	0	1	1	4	1	5	0	0	3	2	0	4	1	4	29.2	32.6	26.5	80	90	60
2012-07-27	2012	7	27	11	0	1	9	0	0	1	0	8	3	10	1	0	6	4	1	10	1	5	30.6	34.2	27.5	71	89	52
2012-07-28	2012	7	28	2	0	2	0	0	0	0	0	2	0	2	0	0	2	0	0	2	0	6	27.8	32.7	25.8	84	92	62
2012-07-29	2012	7	29	1	0	1	0	0	0	0	0	1	0	0	1	0	1	0	0	1	0	0	27.2	30.2	25.4	86	94	72
2012-07-30	2012	7	30	13	0	2	9	1	1	0	0	11	2	7	6	0	5	8	0	13	0	1	26.9	32	25	88	93	64
2012-07-31	2012	7	31	8	1	1	4	1	0	0	1	6	2	6	2	0	5	3	0	6	2	2	28.1	31.3	25.6	85	94	68
2012-08-01	2012	8	1	14	0	1	6	2	2	2	1	10	4	8	6	1	4	7	2	7	7	3	30.3	36	26.9	78	92	47
2012-08-02	2012	8	2	31	0	5	14	0	1	2	9	25	6	16	15	1	13	13	4	27	4	4	30.8	35.8	27.5	72	87	53
2012-08-03	2012	8	3	20	3	3	11	0	0	1	2	14	6	13	7	2	8	8	2	17	3	5	30.9	36.2	26.9	68	82	49
2012-08-04	2012	8	4	1	0	1	0	0	0	0	0	1	0	1	0	0	1	0	0	1	0	6	32.5	36.8	28.4	64	88	47
2012-08-05	2012	8	5	2	0	2	0	0	0	0	0	2	0	0	2	0	0	2	0	2	0	0	32.7	38	28.5	67	85	45
2012-08-06	2012	8	6	20	1	6	10	0	3	0	0	17	3	11	9	0	11	9	0	17	3	1	26.5	34.9	25	90	95	82
2012-08-07	2012	8	7	11	0	3	7	1	0	0	0	10	1	9	2	0	3	8	0	10	1	2	25.8	27.5	24.4	92	96	86
2012-08-08	2012	8	8	12	0	7	4	0	0	1	0	9	3	11	1	0	6	6	0	10	2	3	27.1	30.7	25.2	86	95	69
2012-08-09	2012	8	9	16	1	3	10	1	0	0	1	15	1	11	5	0	9	6	1	13	3	4	27.1	32	25.4	87	94	62
2012-08-10	2012	8	10	46	4	2	20	1	2	0	17	30	16	18	28	6	17	20	3	44	2	5	27.9	32.9	25.1	84	94	60
2012-08-11	2012	8	11	1	0	1	0	0	0	0	0	1	0	1	0	0	0	1	0	1	0	6	29.7	34.5	27.3	78	92	55
2012-08-12	2012	8	12	3	0	2	1	0	0	0	0	3	0	3	0	0	2	1	0	3	0	0	30.2	34.4	26.9	76	91	59
2012-08-13	2012	8	13	20	0	8	9	1	0	0	2	19	1	15	5	0	13	7	0	19	1	1	28	32.2	25.2	86	92	74
2012-08-14	2012	8	14	42	4	2	19	1	0	2	14	33	9	23	19	10	11	14	7	38	4	2	28.3	33.5	25.4	83	94	59
2012-08-15	2012	8	15	13	0	2	10	1	0	0	0	13	0	9	4	0	9	4	0	12	1	3	29.1	33.8	25.7	81	94	57
2012-08-16	2012	8	16	11	0	3	6	0	2	0	0	10	1	4	7	0	3	7	1	9	2	4	30.5	35	27.4	75	92	54
2012-08-17	2012	8	17	27	2	0	12	0	0	1	12	20	7	8	19	8	11	7	1	25	2	5	27.6	32.6	24.1	84	97	72
2012-08-18	2012	8	18	5	0	4	1	0	0	0	0	4	1	3	2	0	5	0	0	5	0	6	26.6	30.1	24.3	90	97	77
2012-08-19	2012	8	19	2	0	0	2	0	0	0	0	2	0	0	2	0	0	2	0	2	0	0	28.2	31.6	25.6	86	96	70
2012-08-20	2012	8	20	20	2	5	11	0	0	1	1	12	8	16	4	0	10	8	2	17	3	1	28.2	34.2	26.7	88	94	61
2012-08-21	2012	8	21	9	0	2	6	0	0	0	1	6	3	6	3	0	4	5	0	8	1	2	29.7	33	27.5	83	94	68
2012-08-22	2012	8	22	10	4	0	5	0	0	0	1	7	3	8	2	0	3	6	1	8	2	3	28.8	32.9	24.5	83	95	63
2012-08-23	2012	8	23	9	1	2	4	0	0	1	1	5	4	7	2	0	3	6	0	7	2	4	28.3	32	25	76	94	56
2012-08-24	2012	8	24	14	0	4	6	1	1	2	0	8	6	8	6	1	7	6	0	9	5	5	28.5	31.5	26.5	68	77	58
2012-08-25	2012	8	25	0	0	0	0	0	0	0	0	0	0	0	0	0	0	0	0	0	0	6	29.9	34	26.8	70	88	52
2012-08-26	2012	8	26	6	0	3	3	0	0	0	0	4	2	5	1	0	3	3	0	6	0	0	30.8	35	28	70	86	52
2012-08-27	2012	8	27	15	0	10	3	0	0	1	1	13	2	9	6	1	9	5	0	13	2	1	31	34.7	28.4	70	92	53
2012-08-28	2012	8	28	13	0	5	5	1	1	1	0	11	2	11	2	0	6	7	0	10	3	2	30.4	34.7	28.8	75	90	57
2012-08-29	2012	8	29	19	2	5	9	1	1	1	0	13	6	13	6	1	4	10	4	14	5	3	30.9	34.9	28	76	90	57
2012-08-30	2012	8	30	6	0	0	4	1	1	0	0	4	2	1	5	0	1	5	0	4	2	4	30.7	34.9	28.4	77	93	58
2012-08-31	2012	8	31	41	7	2	15	1	0	0	16	31	10	9	32	3	16	17	5	39	2	5	30.8	34.7	28.6	75	89	58
2012-09-01	2012	9	1	0	0	0	0	0	0	0	0	0	0	0	0	0	0	0	0	0	0	6	30.1	33.5	28.3	80	91	60
2012-09-02	2012	9	2	1	0	0	0	1	0	0	0	1	0	1	0	0	1	0	0	1	0	0	29.3	33.4	26.7	77	90	58
2012-09-03	2012	9	3	0	0	0	0	0	0	0	0	0	0	0	0	0	0	0	0	0	0	1	27.6	31.6	26.4	84	92	66
2012-09-04	2012	9	4	24	1	6	13	0	2	1	1	17	7	15	9	1	8	14	1	22	2	2	28.3	32.1	25.5	77	92	58
2012-09-05	2012	9	5	19	0	3	11	1	0	2	2	15	4	11	8	0	8	11	0	16	3	3	28.8	31.8	27.2	70	88	58
2012-09-06	2012	9	6	10	0	4	4	0	1	0	1	9	1	8	2	0	5	5	0	9	1	4	26.9	28.6	25.4	87	94	77
2012-09-07	2012	9	7	18	1	2	10	1	1	2	1	13	5	11	7	0	7	10	1	14	4	5	26.8	28.5	25.6	88	93	79
2012-09-08	2012	9	8	6	0	2	4	0	0	0	0	6	0	2	4	0	6	0	0	6	0	6	26.9	29.1	25.7	89	93	77
2012-09-09	2012	9	9	2	0	2	0	0	0	0	0	2	0	2	0	0	0	2	0	2	0	0	27.6	32.1	25.2	84	93	62
2012-09-10	2012	9	10	20	1	7	7	1	2	2	0	13	7	12	8	0	8	12	0	15	5	1	29.2	34.2	26	80	95	53
2012-09-11	2012	9	11	10	1	5	2	1	1	0	0	8	2	4	6	0	4	5	1	9	1	2	29.9	33.8	27.1	77	92	56
2012-09-12	2012	9	12	9	2	5	1	1	0	0	0	9	0	4	5	0	6	3	0	7	2	3	30.1	34	27.3	74	90	52
2012-09-13	2012	9	13	34	1	1	14	1	3	2	12	20	14	16	18	4	13	15	2	29	5	4	26.3	31.2	23	82	88	72
2012-09-14	2012	9	14	15	2	3	8	1	0	0	1	11	4	9	6	0	10	4	1	13	2	5	24.4	26	23	69	81	60
2012-09-15	2012	9	15	3	0	3	0	0	0	0	0	3	0	0	3	0	0	3	0	3	0	6	25.2	28.9	22.8	72	87	47
2012-09-16	2012	9	16	1	0	1	0	0	0	0	0	1	0	0	1	0	1	0	0	1	0	0	26.3	31	22.5	67	85	45
2012-09-17	2012	9	17	18	1	4	10	0	0	1	2	12	6	10	8	0	9	9	0	16	2	1	27.7	31.5	24.3	71	92	55
2012-09-18	2012	9	18	12	0	0	8	0	0	1	3	5	7	9	2	0	5	5	2	9	3	2	28.2	32	26	70	86	59
2012-09-19	2012	9	19	24	5	4	8	0	1	0	6	16	8	8	16	3	13	7	1	23	1	3	27.1	29.3	25.8	77	92	72
2012-09-20	2012	9	20	5	0	1	4	0	0	0	0	4	1	1	4	0	4	1	0	5	0	4	25.1	29.3	22.2	85	99	76
2012-09-21	2012	9	21	14	0	3	9	1	0	1	0	13	1	12	2	0	5	9	0	10	4	5	28.2	33	25.2	80	99	62
2012-09-22	2012	9	22	0	0	0	0	0	0	0	0	0	0	0	0	0	0	0	0	0	0	6	29.7	34.5	26.5	76	95	55
2012-09-23	2012	9	23	0	0	0	0	0	0	0	0	0	0	0	0	0	0	0	0	0	0	0	29.4	34	27	79	94	62
2012-09-24	2012	9	24	9	0	0	8	0	0	1	0	7	2	6	3	0	2	6	1	8	1	1	29.8	33.5	27.7	78	92	58
2012-09-25	2012	9	25	9	0	0	6	1	1	1	0	4	5	5	4	0	7	1	1	7	2	2	28.5	31.6	27	82	91	67
2012-09-26	2012	9	26	23	0	9	11	1	1	1	0	19	4	16	7	1	13	7	2	20	3	3	27.9	31.5	25.5	81	91	65
2012-09-27	2012	9	27	17	0	3	8	1	2	2	1	16	1	12	5	1	12	4	0	11	6	4	28.3	32.2	26.2	80	89	61
2012-09-28	2012	9	28	11	1	4	6	0	0	0	0	10	1	5	6	0	6	5	0	10	1	5	28.9	31.8	26.4	69	86	50
2012-09-29	2012	9	29	0	0	0	0	0	0	0	0	0	0	0	0	0	0	0	0	0	0	6	28.5	31.7	26	56	63	37
2012-09-30	2012	9	30	3	0	1	2	0	0	0	0	3	0	2	1	0	2	1	0	3	0	0	27.5	31.5	24	57	78	36
2012-10-01	2012	10	1	10	4	0	4	1	0	0	1	5	5	3	7	1	3	4	2	6	4	1	27.1	32.1	22.8	58	82	27
2012-10-02	2012	10	2	33	0	9	13	0	0	2	9	25	8	27	6	3	10	18	2	31	2	2	27.4	32.2	23.6	67	83	44
2012-10-03	2012	10	3	13	0	2	9	0	1	1	0	11	2	8	5	0	7	6	0	9	4	3	27.9	31.6	25.3	75	94	60
2012-10-04	2012	10	4	20	4	3	7	1	0	4	1	16	4	13	7	1	8	9	2	14	6	4	26.1	29.5	25	85	93	75
2012-10-05	2012	10	5	12	3	3	5	0	1	0	0	10	2	10	2	0	8	2	2	9	3	5	25.9	29	25	82	87	69
2012-10-06	2012	10	6	2	0	2	0	0	0	0	0	2	0	0	2	0	2	0	0	2	0	6	25.1	27	24.1	88	96	82
2012-10-07	2012	10	7	0	0	0	0	0	0	0	0	0	0	0	0	0	0	0	0	0	0	0	26.2	30.5	23.5	80	96	55
2012-10-08	2012	10	8	14	1	5	4	2	0	0	2	9	5	10	4	0	9	5	0	12	2	1	26.8	30.3	24.3	80	94	58
2012-10-09	2012	10	9	67	5	8	32	1	3	6	12	47	20	38	29	4	35	25	3	57	10	2	27.1	32	24.5	77	91	54
2012-10-10	2012	10	10	11	0	6	3	0	0	0	2	10	1	6	5	1	7	3	0	9	2	3	27.1	29.5	25.6	72	89	56
2012-10-11	2012	10	11	12	0	3	7	1	0	1	0	11	1	9	3	0	6	6	0	10	2	4	27.5	32.4	24.6	70	90	47
2012-10-12	2012	10	12	12	2	4	3	0	1	0	2	6	6	6	6	1	4	5	2	8	4	5	27.5	31.6	25.2	70	83	53
2012-10-13	2012	10	13	0	0	0	0	0	0	0	0	0	0	0	0	0	0	0	0	0	0	6	27.9	32.2	25.4	73	87	54
2012-10-14	2012	10	14	5	0	4	1	0	0	0	0	4	1	5	0	0	2	3	0	5	0	0	28.1	33.4	25.5	77	89	56
2012-10-15	2012	10	15	17	0	8	3	3	2	1	0	11	6	11	6	0	6	11	0	11	6	1	28.1	32.5	25.6	74	91	54
2012-10-16	2012	10	16	13	1	0	11	1	0	0	0	7	6	10	3	0	4	9	0	12	1	2	27.2	30.5	25.1	74	88	62
2012-10-17	2012	10	17	29	3	3	14	0	0	1	8	20	9	21	8	3	14	11	1	28	1	3	25.9	27.9	24.6	76	87	63
2012-10-18	2012	10	18	10	1	6	2	0	0	1	0	8	2	8	2	0	3	5	2	8	2	4	26.2	30.6	23.6	72	87	50
2012-10-19	2012	10	19	10	0	7	3	0	0	0	0	9	1	10	0	0	8	1	1	10	0	5	27.3	32.5	24.3	77	93	50
2012-10-20	2012	10	20	3	2	1	0	0	0	0	0	3	0	1	2	0	3	0	0	3	0	6	27.8	32.4	24.5	79	95	56
2012-10-21	2012	10	21	5	0	3	2	0	0	0	0	5	0	0	5	0	3	2	0	5	0	0	27.6	32.5	24.1	80	98	57
2012-10-22	2012	10	22	14	1	5	7	0	0	1	0	10	4	8	6	1	5	8	0	12	2	1	27.1	30.5	25.5	74	83	57
2012-10-23	2012	10	23	18	2	3	11	2	0	0	0	15	3	12	6	1	6	10	1	15	3	2	27.5	32	25	75	92	48
2012-10-24	2012	10	24	14	1	11	1	0	0	0	1	12	2	7	7	0	12	1	1	14	0	3	26.4	30.2	24.6	80	93	57
2012-10-25	2012	10	25	11	0	2	8	0	0	1	0	10	1	8	3	0	4	7	0	10	1	4	26.7	31.5	24	78	91	58
2012-10-26	2012	10	26	13	1	5	7	0	0	0	0	9	4	9	4	0	3	10	0	13	0	5	27.1	30.8	24.4	78	91	57
2012-10-27	2012	10	27	4	0	2	1	0	0	0	1	2	2	3	1	0	3	1	0	4	0	6	27.4	32.7	25	74	91	49
2012-10-28	2012	10	28	4	2	0	2	0	0	0	0	4	0	0	4	0	2	2	0	4	0	0	24.4	26.1	23.1	89	97	81
2012-10-29	2012	10	29	9	1	2	5	1	0	0	0	5	4	5	4	0	3	4	2	5	4	1	24.8	29.3	22.6	82	98	63
2012-10-30	2012	10	30	16	4	7	2	1	0	0	2	13	3	7	9	0	5	9	2	10	6	2	26.1	30.5	23.5	76	91	54
2012-10-31	2012	10	31	40	1	0	21	0	0	1	17	32	8	20	20	7	16	17	0	38	2	3	25	28.6	23	52	68	39
2012-11-01	2012	11	1	26	4	8	8	0	2	2	2	19	7	13	13	0	14	9	3	20	6	4	23.3	28	19.7	59	92	38
2012-11-02	2012	11	2	15	1	2	8	1	1	2	0	10	5	9	6	0	4	9	2	10	5	5	23.4	28	19.4	64	84	47
2012-11-03	2012	11	3	2	0	2	0	0	0	0	0	2	0	0	2	0	2	0	0	2	0	6	25.3	29.4	22.5	76	90	58
2012-11-04	2012	11	4	4	0	2	2	0	0	0	0	4	0	4	0	0	4	0	0	4	0	0	24.2	26.6	23	76	87	63
2012-11-05	2012	11	5	24	1	12	11	0	0	0	0	22	2	12	12	0	11	10	3	23	1	1	23.6	26.8	21.3	73	83	65
2012-11-06	2012	11	6	20	4	4	11	0	1	0	0	18	2	9	11	0	6	8	6	19	1	2	24.6	28	22.6	82	87	70
2012-11-07	2012	11	7	16	0	1	11	1	0	1	2	10	6	11	5	0	8	7	1	13	3	3	26.1	31.1	23.5	79	91	62
2012-11-08	2012	11	8	28	4	2	12	1	1	1	7	22	6	17	11	8	6	12	2	22	6	4	27.3	32.5	25	80	92	58
2012-11-09	2012	11	9	21	1	7	6	2	0	3	2	16	5	8	13	0	9	11	1	13	8	5	27.6	32.3	25.4	82	90	61
2012-11-10	2012	11	10	3	0	0	3	0	0	0	0	2	1	1	2	0	1	2	0	3	0	6	28.2	33.4	26.5	81	89	58
2012-11-11	2012	11	11	2	0	2	0	0	0	0	0	2	0	2	0	0	0	2	0	2	0	0	21.7	28.1	18.8	84	91	67
2012-11-12	2012	11	12	11	1	0	8	1	1	0	0	5	6	4	7	0	6	5	0	8	3	1	22	26.1	20	64	76	53
2012-11-13	2012	11	13	17	0	3	13	0	0	1	0	14	3	11	6	0	4	10	3	16	1	2	22	24.2	20.2	83	93	69
2012-11-14	2012	11	14	6	1	1	4	0	0	0	0	4	2	5	1	0	3	2	1	5	1	3	23.6	26.5	21.1	84	90	72
2012-11-15	2012	11	15	16	0	1	11	1	2	1	0	8	8	7	9	1	6	9	0	15	1	4	25.6	28	24.4	83	92	66
2012-11-16	2012	11	16	13	2	1	8	0	1	1	0	7	6	10	3	0	4	5	4	10	3	5	25.3	29.2	22.9	84	98	59
2012-11-17	2012	11	17	2	0	0	2	0	0	0	0	2	0	0	2	0	0	2	0	2	0	6	23.2	26.8	20.2	60	78	48
2012-11-18	2012	11	18	2	0	1	1	0	0	0	0	1	1	1	1	0	2	0	0	2	0	0	23.2	27.5	19.7	66	84	53
2012-11-19	2012	11	19	37	7	1	17	0	0	1	11	25	12	11	26	2	12	17	6	36	1	1	23.8	27.4	21.6	76	90	66
2012-11-20	2012	11	20	11	1	4	5	0	1	0	0	10	1	7	4	0	4	5	2	9	2	2	25.3	30	22.7	82	94	63
2012-11-21	2012	11	21	13	1	1	10	0	0	0	1	10	3	9	4	0	3	9	1	9	4	3	26.4	31.2	24.2	83	94	63
2012-11-22	2012	11	22	13	1	1	7	0	1	2	1	9	4	7	6	0	3	8	2	10	3	4	28	33.2	25.2	84	94	60
2012-11-23	2012	11	23	12	0	5	4	0	0	0	3	9	3	5	7	0	9	3	0	9	3	5	25.6	29.2	22.7	78	94	63
2012-11-24	2012	11	24	1	0	0	1	0	0	0	0	1	0	1	0	0	1	0	0	1	0	6	19.7	22.7	19	73	88	63
2012-11-25	2012	11	25	1	0	0	1	0	0	0	0	0	1	1	0	0	0	1	0	1	0	0	19.9	21.5	18.5	91	97	88
2012-11-26	2012	11	26	11	2	3	5	0	0	1	0	9	2	9	2	0	4	5	2	10	1	1	20	21.6	18.5	78	98	60
2012-11-27	2012	11	27	23	2	1	17	1	0	1	1	14	9	15	8	0	5	13	5	20	3	2	16.8	18.5	15.7	83	93	73
2012-11-28	2012	11	28	8	1	0	7	0	0	0	0	7	1	3	5	0	3	5	0	8	0	3	17.3	18.6	15.8	90	98	85
2012-11-29	2012	11	29	6	0	2	3	1	0	0	0	6	0	4	2	0	3	3	0	6	0	4	18.4	19.2	17.6	94	99	88
2012-11-30	2012	11	30	7	0	2	5	0	0	0	0	5	2	5	2	0	1	5	1	7	0	5	19.9	21.5	18.6	94	95	86
2012-12-01	2012	12	1	2	0	0	2	0	0	0	0	1	1	1	1	0	0	2	0	2	0	6	21.9	24.5	20.8	94	99	84
2012-12-02	2012	12	2	1	0	1	0	0	0	0	0	1	0	0	1	0	0	1	0	1	0	0	16.5	22.6	14.7	81	87	68
2012-12-03	2012	12	3	25	1	9	11	0	0	3	1	18	7	12	13	0	15	9	1	19	6	1	17.3	18.9	16.3	88	98	77
2012-12-04	2012	12	4	14	2	1	7	0	2	1	1	11	3	12	2	0	7	5	2	12	2	2	17.8	18.6	17	82	98	78
2012-12-05	2012	12	5	9	1	0	4	0	0	3	1	5	4	3	6	0	2	5	2	4	5	3	18.1	21	16	83	98	59
2012-12-06	2012	12	6	8	1	0	7	0	0	0	0	6	2	7	1	0	2	4	2	7	1	4	19.2	23.4	16.5	67	89	43
2012-12-07	2012	12	7	37	12	2	21	0	1	0	1	34	3	21	16	0	23	11	3	36	1	5	18.5	20.1	17.2	78	91	72
2012-12-08	2012	12	8	0	0	0	0	0	0	0	0	0	0	0	0	0	0	0	0	0	0	6	18.3	19.1	17.1	87	96	81
2012-12-09	2012	12	9	0	0	0	0	0	0	0	0	0	0	0	0	0	0	0	0	0	0	0	19.4	21.4	18.4	83	92	77
2012-12-10	2012	12	10	19	0	3	12	0	1	0	3	15	4	15	4	1	8	8	2	16	3	1	22.3	26.9	19.4	85	93	62
2012-12-11	2012	12	11	20	3	4	10	0	1	2	0	14	6	11	9	1	10	8	1	14	6	2	20.2	23.6	18.5	81	91	70
2012-12-12	2012	12	12	16	2	0	11	0	0	0	3	14	2	12	4	0	6	8	2	14	2	3	17.1	18.6	16.3	80	88	73
2012-12-13	2012	12	13	25	1	4	12	1	0	0	7	21	4	12	13	0	13	12	0	23	2	4	19.2	21.2	16.9	87	92	79
2012-12-14	2012	12	14	15	1	2	9	1	1	1	0	10	5	9	6	0	8	4	3	11	4	5	21.1	25	18.4	90	98	70
2012-12-15	2012	12	15	3	2	0	1	0	0	0	0	3	0	3	0	0	0	1	2	3	0	6	24	28.8	21.3	82	95	59
2012-12-16	2012	12	16	0	0	0	0	0	0	0	0	0	0	0	0	0	0	0	0	0	0	0	23.9	29.1	20.6	80	96	52
2012-12-17	2012	12	17	13	1	5	5	0	0	1	1	8	5	10	3	0	3	7	3	10	3	1	24.5	29.8	21.4	83	96	54
2012-12-18	2012	12	18	21	3	3	11	0	2	1	1	13	8	9	12	0	9	7	5	17	4	2	22	26	18.8	76	96	54
2012-12-19	2012	12	19	17	1	5	8	0	0	3	0	11	6	11	6	0	3	11	3	14	3	3	17	18.8	15.6	70	96	61
2012-12-20	2012	12	20	9	1	0	7	1	0	0	0	8	1	5	4	0	6	1	2	7	2	4	17.7	18.3	17	96	98	91
2012-12-21	2012	12	21	18	0	1	14	1	1	0	1	13	5	9	9	1	5	12	0	14	4	5	20.9	25.2	17.6	88	98	71
2012-12-22	2012	12	22	4	0	4	0	0	0	0	0	4	0	2	2	0	2	0	2	4	0	6	18.6	23.1	16.6	76	95	63
2012-12-23	2012	12	23	4	0	2	2	0	0	0	0	4	0	3	1	0	3	1	0	4	0	0	16	17.4	14.7	54	68	46
2012-12-24	2012	12	24	35	0	2	20	2	1	0	10	24	11	11	24	3	18	12	2	33	2	1	15.9	19.7	13.8	54	72	42
2012-12-25	2012	12	25	31	1	3	9	1	1	1	15	21	10	14	17	1	16	9	5	28	3	2	16.6	19.8	13.3	70	79	58
2012-12-26	2012	12	26	26	1	5	13	1	0	0	6	18	8	16	10	0	14	11	1	22	4	3	17.1	18.6	16.1	88	92	76
2012-12-27	2012	12	27	24	0	0	13	0	0	1	10	16	8	6	18	2	15	5	2	23	1	4	17.5	18.6	15.9	88	98	84
2012-12-28	2012	12	28	12	1	2	9	0	0	0	0	9	3	7	5	0	3	7	2	10	2	5	16.6	19	15	94	98	84
2012-12-29	2012	12	29	1	0	0	0	1	0	0	0	0	1	0	0	0	1	0	0	1	0	6	18.5	20.4	17.2	92	99	58
2012-12-30	2012	12	30	3	0	2	1	0	0	0	0	2	1	0	3	0	2	1	0	3	0	0	14.3	18.6	12.5	48	58	43
2012-12-31	2012	12	31	2	0	0	2	0	0	0	0	2	0	2	0	0	2	0	0	2	0	1	13	14.6	11.8	47	52	41
